# Supplementary material for: Tuberculosis treatment outcomes and associated factors among patients treated at Bosaso TB Hospital, Bosaso, Somalia: A five-year retrospective study
Source: PLoS One. 2025 Jan 24;20(1):e0314693. doi: 10.1371/journal.pone.0314693 (PMC11761147; doi:10.1371/journal.pone.0314693)
Supplement: S1 Dataset — (XLSX) [file pone.0314693.s001.xlsx]

## Sheet: Sheet1
S/N	Age group	Sex	TB Type	Patient Category	Smear_result	HIV status	Outcome	Treatment Year	Success rate
1	≤20	Male	Extrapumonary	N - New		Negative	Default/lost	2018	Unsuccesful
2	41-60	Male	Pulmonary	N - New	Positive	Negative	Cured	2018	Successful
3	≥61	Male	Pulmonary	T - Transfer in	Negative		Completed	2018	Successful
4	≤20	Female	Extrapumonary	N - New		Negative	Default/lost	2018	Unsuccesful
5	≤20	Female	Extrapumonary	N - New		Negative	Completed	2018	Successful
6	≥61	Male	Pulmonary	N - New	Negative	Negative	Completed	2018	Successful
7	21 -40	Female	Extrapumonary	N - New		Negative	Completed	2018	Successful
8	21 -40	Male	Pulmonary	N - New	Positive	Negative	Cured	2018	Successful
9	≤20	Male	Extrapumonary	N - New		Negative	Completed	2018	Successful
10	≥61	Male	Pulmonary	N - New	Negative	Negative	Died	2018	Unsuccesful
11	≤20	Female	Extrapumonary	N - New		Negative	Completed	2018	Successful
12	≤20	Female	Extrapumonary	N - New		Negative	Completed	2018	Successful
13	≤20	Male	Pulmonary	N - New	Negative	Negative	Completed	2018	Successful
14	≤20	Male	Pulmonary	N - New	Negative	Negative	Completed	2018	Successful
15	≤20	Male	Extrapumonary	N - New		Negative	Completed	2018	Successful
16	≤20	Male	Pulmonary	T - Transfer in	Negative		Completed	2018	Successful
17	41-60	Male	Pulmonary	N - New	Negative		Completed	2018	Successful
18	≤20	Female	Extrapumonary	N - New			Completed	2018	Successful
19	41-60	Male	Pulmonary	N - New	Positive	Negative	Cured	2018	Successful
20	21 -40	Male	Pulmonary	N - New	Positive	Negative	Cured	2018	Successful
21	21 -40	Female	Pulmonary	T - Transfer in	Positive		Completed	2018	Successful
22	21 -40	Female	Pulmonary	N - New	Positive	Negative	Cured	2018	Successful
23	≥61	Female	Extrapumonary	N - New		Negative	Completed	2018	Successful
24	41-60	Male	Extrapumonary	N - New		Negative	Died	2018	Unsuccesful
25	41-60	Male	Pulmonary	N - New	Negative	Positive	Completed	2018	Successful
26	≤20	Male	Extrapumonary	N - New		Negative	Completed	2018	Successful
27	21 -40	Male	Pulmonary	N - New	Positive	Negative	Cured	2018	Successful
28	21 -40	Female	Extrapumonary	N - New		Negative	Default/lost	2018	Unsuccesful
29	≤20	Male	Extrapumonary	N - New		Negative	Completed	2018	Successful
30	≤20	Male	Pulmonary	N - New	Negative	Negative	Default/lost	2018	Unsuccesful
31	41-60	Male	Pulmonary	N - New	Negative	Negative	Completed	2018	Successful
32	≤20	Female	Pulmonary	N - New	Positive	Negative	Cured	2018	Successful
33	≥61	Female	Extrapumonary	N - New		Negative	Default/lost	2018	Unsuccesful
34	≤20	Male	Extrapumonary	N - New		Negative	Completed	2018	Successful
35	≥61	Female	Extrapumonary	N - New		Negative	Completed	2018	Successful
36	≤20	Male	Pulmonary	N - New	Negative	Negative	Default/lost	2018	Unsuccesful
37	≤20	Male	Pulmonary	N - New	Negative	Negative	Completed	2018	Successful
38	≤20	Male	Pulmonary	N - New	Positive	Negative	Default/lost	2018	Unsuccesful
39	41-60	Male	Pulmonary	N - New	Positive	Negative	Cured	2018	Successful
40	41-60	Male	Pulmonary	N - New	Positive	Negative	Cured	2018	Successful
41	≤20	Male	Extrapumonary	N - New		Negative	Completed	2018	Successful
42	21 -40	Male	Pulmonary	N - New	Positive	Negative	Default/lost	2018	Unsuccesful
43	≤20	Female	Pulmonary	N - New	Positive	Negative	Cured	2018	Successful
44	21 -40	Female	Pulmonary	N - New	Positive	Negative	Cured	2018	Successful
45	41-60	Male	Pulmonary	N - New	Positive	Negative	Cured	2018	Successful
46	≤20	Female	Pulmonary	N - New	Negative	Negative	Completed	2018	Successful
47	21 -40	Female	Pulmonary	N - New	Positive	Positive	Completed	2018	Successful
48	41-60	Female	Pulmonary	N - New	Positive	Negative	Cured	2018	Successful
49	41-60	Male	Pulmonary	N - New	Negative	Negative	Completed	2018	Successful
50	≤20	Male	Extrapumonary	N - New		Negative	Completed	2018	Successful
51	21 -40	Male	Pulmonary	N - New	Positive	Negative	Cured	2018	Successful
52	≤20	Male	Pulmonary	N - New	Negative	Negative	Completed	2018	Successful
53	21 -40	Female	Pulmonary	N - New	Negative	Negative	Completed	2018	Successful
54	41-60	Male	Pulmonary	N - New	Negative	Negative	Default/lost	2018	Unsuccesful
55	≤20	Male	Extrapumonary	N - New		Negative	Completed	2018	Successful
56	21 -40	Male	Pulmonary	N - New	Positive	Negative	Cured	2018	Successful
57	21 -40	Male	Pulmonary	N - New	Positive	Negative	Default/lost	2018	Unsuccesful
58	21 -40	Male	Pulmonary	N - New	Positive	Negative	Cured	2018	Successful
59	≤20	Female	Pulmonary	N - New	Positive	Negative	Cured	2018	Successful
60	≤20	Male	Extrapumonary	N - New		Negative	Completed	2018	Successful
61	41-60	Male	Pulmonary	N - New	Negative	Negative	Completed	2018	Successful
62	≤20	Male	Pulmonary	N - New	Negative	Negative	Completed	2018	Successful
63	41-60	Female	Extrapumonary	N - New		Negative	Completed	2018	Successful
64	≤20	Male	Pulmonary	N - New	Negative	Negative	Completed	2018	Successful
65	21 -40	Male	Extrapumonary	N - New		Negative	Completed	2018	Successful
66	21 -40	Male	Pulmonary	N - New	Negative	Negative	Completed	2018	Successful
67	21 -40	Female	Extrapumonary	N - New		Negative	Died	2018	Unsuccesful
68	21 -40	Female	Pulmonary	N - New	Negative	Negative	Completed	2018	Successful
69	≤20	Male	Pulmonary	N - New	Positive	Negative	Cured	2018	Successful
70	21 -40	Male	Pulmonary	N - New	Negative	Negative	Died	2018	Unsuccesful
71	41-60	Male	Pulmonary	N - New	Positive	Negative	Cured	2018	Successful
72	21 -40	Male	Pulmonary	N - New	Positive	Negative	Cured	2018	Successful
73	≥61	Male	Pulmonary	N - New	Negative	Negative	Completed	2018	Successful
74	21 -40	Male	Extrapumonary	N - New		Negative	Completed	2018	Successful
75	41-60	Male	Pulmonary	N - New	Negative	Negative	Completed	2018	Successful
76	41-60	Male	Pulmonary	N - New	Positive	Negative	Cured	2018	Successful
77	≤20	Male	Pulmonary	T - Transfer in	Negative		Completed	2018	Successful
78	≤20	Female	Extrapumonary	N - New		Negative	Completed	2018	Successful
79	41-60	Female	Extrapumonary	N - New		Negative	Default/lost	2018	Unsuccesful
80	≥61	Male	Extrapumonary	N - New		Negative	Default/lost	2018	Unsuccesful
81	≤20	Male	Pulmonary	N - New	Positive	Negative	Cured	2018	Successful
82	≤20	Female	Pulmonary	N - New	Negative	Negative	Completed	2018	Successful
83	≤20	Male	Extrapumonary	N - New		Negative	Completed	2018	Successful
84	21 -40	Male	Extrapumonary	N - New		Positive	Completed	2018	Successful
85	≤20	Male	Pulmonary	N - New	Negative	Negative	Default/lost	2018	Unsuccesful
86	21 -40	Male	Pulmonary	N - New	Negative	Negative	Died	2018	Unsuccesful
87	21 -40	Male	Pulmonary	N - New	Positive	Negative	Cured	2018	Successful
88	≤20	Male	Extrapumonary	N - New		Negative	Died	2018	Unsuccesful
89	≥61	Female	Extrapumonary	N - New		Negative	Completed	2018	Successful
90	21 -40	Female	Pulmonary	N - New	Positive	Negative	Cured	2018	Successful
91	21 -40	Male	Pulmonary	N - New	Positive	Negative	Cured	2018	Successful
92	≤20	Female	Pulmonary	N - New	Negative	Negative	Completed	2018	Successful
93	≥61	Female	Extrapumonary	N - New		Negative	Completed	2018	Successful
94	41-60	Female	Extrapumonary	N - New		Negative	Completed	2018	Successful
95	≤20	Male	Extrapumonary	N - New		Negative	Completed	2018	Successful
96	≤20	Male	Pulmonary	N - New	Positive	Negative	Cured	2018	Successful
97	≤20	Female	Pulmonary	N - New	Negative	Negative	Completed	2018	Successful
98	41-60	Female	Pulmonary	N - New	Negative	Negative	Died	2018	Unsuccesful
99	≤20	Female	Pulmonary	N - New	Negative	Negative	Default/lost	2018	Unsuccesful
100	≤20	Female	Pulmonary	N - New	Negative	Negative	Default/lost	2018	Unsuccesful
101	≥61	Female	Extrapumonary	N - New		Negative	Completed	2018	Successful
102	21 -40	Female	Extrapumonary	N - New		Negative	Completed	2018	Successful
103	≤20	Female	Extrapumonary	N - New		Negative	Default/lost	2018	Unsuccesful
104	≤20	Male	Pulmonary	N - New	Negative	Negative	Completed	2018	Successful
105	≤20	Female	Extrapumonary	N - New		Negative	Default/lost	2018	Unsuccesful
106	41-60	Male	Extrapumonary	N - New		Negative	Completed	2018	Successful
107	≤20	Female	Extrapumonary	N - New		Negative	Completed	2018	Successful
108	41-60	Female	Extrapumonary	N - New		Negative	Completed	2018	Successful
109	≤20	Female	Extrapumonary	N - New		Negative	Completed	2018	Successful
110	21 -40	Male	Pulmonary	N - New	Negative	Negative	Completed	2018	Successful
111	≤20	Male	Extrapumonary	N - New		Negative	Completed	2018	Successful
112	≤20	Male	Pulmonary	N - New	Negative	Negative	Completed	2018	Successful
113	41-60	Male	Pulmonary	N - New	Negative	Negative	Died	2018	Unsuccesful
114	≤20	Male	Pulmonary	N - New	Positive	Negative	Cured	2018	Successful
115	≤20	Male	Pulmonary	N - New	Positive	Negative	Cured	2018	Successful
116	41-60	Male	Pulmonary	N - New	Negative	Negative	Completed	2018	Successful
117	21 -40	Male	Pulmonary	N - New	Negative	Negative	Completed	2018	Successful
118	≥61	Male	Pulmonary	N - New	Negative	Negative	Completed	2018	Successful
119	≤20	Female	Extrapumonary	N - New		Negative	Died	2018	Unsuccesful
120	21 -40	Male	Extrapumonary	N - New		Negative	Completed	2018	Successful
121	≤20	Male	Extrapumonary	N - New		Negative	Completed	2018	Successful
122	≤20	Male	Extrapumonary	N - New		Negative	Completed	2018	Successful
123	21 -40	Female	Extrapumonary	N - New		Negative	Completed	2018	Successful
124	21 -40	Female	Extrapumonary	N - New		Negative	Completed	2018	Successful
125	≤20	Male	Extrapumonary	N - New		Negative	Completed	2018	Successful
126	≤20	Female	Extrapumonary	N - New		Negative	Completed	2018	Successful
127	≤20	Male	Pulmonary	N - New	Negative	Negative	Completed	2018	Successful
128	41-60	Male	Extrapumonary	N - New		Negative	Completed	2018	Successful
129	≤20	Male	Extrapumonary	N - New		Negative	Completed	2018	Successful
130	≤20	Female	Pulmonary	N - New	Positive	Negative	Cured	2018	Successful
131	41-60	Female	Pulmonary	N - New	Negative	Negative	Completed	2018	Successful
132	≤20	Male	Pulmonary	N - New	Negative	Negative	Completed	2018	Successful
133	41-60	Female	Pulmonary	N - New	Negative	Negative	Completed	2018	Successful
134	21 -40	Female	Extrapumonary	N - New		Negative	Default/lost	2018	Unsuccesful
135	≥61	Male	Extrapumonary	N - New		Negative	Died	2018	Unsuccesful
136	≤20	Male	Extrapumonary	N - New		Negative	Default/lost	2018	Unsuccesful
137	21 -40	Female	Pulmonary	N - New	Positive	Negative	Cured	2018	Successful
138	≤20	Male	Pulmonary	Previously treated	Negative	Negative	Default/lost	2018	Unsuccesful
139	41-60	Female	Extrapumonary	N - New		Negative	Died	2018	Unsuccesful
140	21 -40	Male	Extrapumonary	N - New		Negative	Completed	2018	Successful
141	21 -40	Male	Extrapumonary	N - New		Positive	Default/lost	2018	Unsuccesful
142	21 -40	Male	Pulmonary	N - New	Negative	Negative	Completed	2018	Successful
143	21 -40	Female	Pulmonary	N - New	Positive	Negative	Cured	2018	Successful
144	≤20	Male	Pulmonary	N - New	Positive	Negative	Cured	2018	Successful
145	21 -40	Female	Pulmonary	N - New	Positive	Negative	Cured	2018	Successful
146	≤20	Male	Pulmonary	N - New	Negative	Negative	Died	2018	Unsuccesful
147	≤20	Female	Pulmonary	N - New	Negative	Negative	Completed	2018	Successful
148	21 -40	Male	Pulmonary	N - New	Positive	Positive	Cured	2018	Successful
149	≤20	Male	Extrapumonary	N - New		Negative	Completed	2018	Successful
150	≤20	Male	Extrapumonary	N - New		Negative	Completed	2018	Successful
151	≤20	Male	Pulmonary	N - New	Negative	Negative	Died	2018	Unsuccesful
152	≤20	Male	Extrapumonary	N - New		Negative	Completed	2018	Successful
153	≤20	Male	Extrapumonary	N - New		Negative	Completed	2018	Successful
154	≤20	Male	Pulmonary	N - New	Negative	Negative	Completed	2018	Successful
155	21 -40	Male	Pulmonary	N - New	Negative	Negative	Completed	2018	Successful
156	≥61	Male	Pulmonary	N - New	Negative	Negative	Completed	2018	Successful
157	41-60	Male	Pulmonary	N - New	Positive	Negative	Cured	2018	Successful
158	21 -40	Female	Pulmonary	N - New	Positive	Negative	Cured	2018	Successful
159	≤20	Male	Extrapumonary	N - New		Negative	Default/lost	2018	Unsuccesful
160	≤20	Male	Pulmonary	N - New	Negative	Positive	Completed	2018	Successful
161	41-60	Male	Extrapumonary	N - New		Negative	Completed	2018	Successful
162	21 -40	Male	Extrapumonary	N - New		Negative	Default/lost	2018	Unsuccesful
163	≤20	Male	Extrapumonary	N - New		Negative	Default/lost	2018	Unsuccesful
164	21 -40	Male	Pulmonary	N - New	Positive	Negative	Cured	2018	Successful
165	41-60	Male	Pulmonary	N - New	Negative	Negative	Completed	2018	Successful
166	41-60	Male	Pulmonary	N - New	Negative	Positive	Died	2018	Unsuccesful
167	21 -40	Male	Pulmonary	N - New	Positive	Negative	Cured	2018	Successful
168	21 -40	Female	Pulmonary	N - New	Negative	Positive	Completed	2018	Successful
169	≤20	Male	Pulmonary	N - New	Negative	Negative	Completed	2018	Successful
170	≤20	Male	Pulmonary	N - New	Negative	Negative	Completed	2018	Successful
171	≤20	Female	Extrapumonary	N - New		Negative	Completed	2018	Successful
172	≤20	Female	Extrapumonary	N - New		Negative	Completed	2018	Successful
173	21 -40	Female	Extrapumonary	T - Transfer in			Completed	2018	Successful
174	21 -40	Female	Extrapumonary	N - New		Negative	Completed	2018	Successful
175	≤20	Female	Extrapumonary	N - New		Negative	Completed	2018	Successful
176	41-60	Female	Extrapumonary	N - New		Negative	Completed	2018	Successful
177	21 -40	Female	Pulmonary	N - New	Positive	Negative	Failure	2018	Unsuccesful
178	21 -40	Female	Pulmonary	N - New	Positive	Negative	Cured	2018	Successful
179	21 -40	Male	Pulmonary	N - New	Positive	Negative	Cured	2018	Successful
180	≤20	Female	Pulmonary	N - New	Positive	Negative	Cured	2018	Successful
181	21 -40	Male	Extrapumonary	Previously treated		Negative	Completed	2018	Successful
182	≤20	Male	Pulmonary	N - New	Positive	Negative	Cured	2018	Successful
183	41-60	Female	Extrapumonary	N - New		Negative	Completed	2018	Successful
184	≥61	Female	Extrapumonary	N - New		Negative	Completed	2018	Successful
185	≤20	Female	Extrapumonary	N - New		Negative	Completed	2018	Successful
186	21 -40	Male	Pulmonary	N - New	Positive	Negative	Cured	2018	Successful
187	≤20	Female	Extrapumonary	N - New		Negative	Completed	2018	Successful
188	21 -40	Male	Pulmonary	N - New	Negative	Negative	Default/lost	2018	Unsuccesful
189	21 -40	Female	Extrapumonary	N - New		Positive	Died	2018	Unsuccesful
190	41-60	Female	Extrapumonary	N - New		Negative	Default/lost	2018	Unsuccesful
191	≤20	Female	Pulmonary	N - New	Negative	Negative	Completed	2018	Successful
192	≥61	Male	Pulmonary	N - New	Negative	Negative	Died	2018	Unsuccesful
193	21 -40	Male	Pulmonary	N - New	Positive	Negative	Cured	2018	Successful
194	21 -40	Female	Pulmonary	T - Transfer in	Positive	Negative	Cured	2018	Successful
195	≤20	Female	Pulmonary	N - New	Negative	Negative	Completed	2018	Successful
196	≤20	Male	Extrapumonary	N - New		Negative	Completed	2018	Successful
197	≥61	Male	Pulmonary	N - New	Negative	Negative	Completed	2018	Successful
198	21 -40	Male	Pulmonary	N - New	Positive	Negative	Cured	2018	Successful
199	41-60	Male	Pulmonary	N - New	Negative	Negative	Completed	2018	Successful
200	21 -40	Male	Pulmonary	N - New	Positive	Negative	Cured	2018	Successful
201	≤20	Male	Pulmonary	N - New	Negative	Negative	Completed	2018	Successful
202	≤20	Female	Extrapumonary	N - New		Negative	Completed	2018	Successful
203	≤20	Male	Pulmonary	N - New	Negative	Negative	Completed	2018	Successful
204	21 -40	Female	Pulmonary	N - New	Positive	Negative	Cured	2018	Successful
205	21 -40	Female	Pulmonary	N - New	Negative	Negative	Completed	2018	Successful
206	≤20	Female	Extrapumonary	N - New		Negative	Completed	2018	Successful
207	≤20	Male	Pulmonary	N - New	Positive	Negative	Cured	2018	Successful
208	21 -40	Male	Pulmonary	N - New	Positive	Negative	Cured	2018	Successful
209	21 -40	Female	Pulmonary	N - New	Negative	Negative	Completed	2018	Successful
210	21 -40	Male	Pulmonary	N - New	Negative	Negative	Completed	2018	Successful
211	≤20	Female	Pulmonary	N - New	Negative	Negative	Completed	2018	Successful
212	≤20	Male	Extrapumonary	N - New		Negative	Completed	2018	Successful
213	21 -40	Male	Pulmonary	N - New	Positive	Negative	Cured	2018	Successful
214	41-60	Male	Pulmonary	N - New	Positive	Negative	Cured	2018	Successful
215	21 -40	Male	Pulmonary	N - New	Positive	Negative	Cured	2018	Successful
216	≤20	Male	Extrapumonary	N - New		Negative	Default/lost	2018	Unsuccesful
217	41-60	Female	Extrapumonary	N - New		Negative	Completed	2018	Successful
218	21 -40	Male	Extrapumonary	N - New		Negative	Completed	2018	Successful
219	21 -40	Male	Pulmonary	N - New	Positive	Negative	Cured	2018	Successful
220	≤20	Female	Pulmonary	N - New	Negative	Negative	Completed	2018	Successful
221	≤20	Male	Extrapumonary	N - New		Negative	Completed	2018	Successful
222	≤20	Male	Pulmonary	N - New	Negative	Negative	Completed	2018	Successful
223	21 -40	Female	Extrapumonary	N - New		Negative	Default/lost	2018	Unsuccesful
224	21 -40	Male	Extrapumonary	N - New		Negative	Completed	2018	Successful
225	21 -40	Male	Pulmonary	N - New	Positive	Negative	Cured	2018	Successful
226	21 -40	Male	Pulmonary	N - New	Negative	Negative	Completed	2018	Successful
227	≤20	Male	Pulmonary	N - New	Negative	Negative	Completed	2018	Successful
228	≤20	Female	Extrapumonary	N - New		Negative	Completed	2018	Successful
229	21 -40	Male	Pulmonary	N - New	Negative	Negative	Completed	2018	Successful
230	21 -40	Male	Pulmonary	N - New	Positive	Negative	Cured	2018	Successful
231	≤20	Female	Pulmonary	N - New	Positive	Negative	Cured	2018	Successful
232	21 -40	Female	Pulmonary	N - New	Positive	Negative	Cured	2018	Successful
233	21 -40	Male	Pulmonary	N - New	Positive	Negative	Cured	2018	Successful
234	≤20	Male	Pulmonary	N - New	Positive	Negative	Cured	2018	Successful
235	≤20	Male	Extrapumonary	N - New		Negative	Completed	2018	Successful
236	21 -40	Male	Pulmonary	N - New	Positive	Negative	Default/lost	2018	Unsuccesful
237	≤20	Male	Pulmonary	N - New	Negative	Negative	Completed	2018	Successful
238	≤20	Male	Pulmonary	N - New	Positive	Negative	Cured	2018	Successful
239	21 -40	Female	Pulmonary	N - New	Negative	Negative	Completed	2018	Successful
240	≤20	Male	Extrapumonary	N - New		Negative	Completed	2018	Successful
241	41-60	Male	Extrapumonary	N - New		Negative	Default/lost	2018	Unsuccesful
242	≤20	Male	Extrapumonary	N - New		Negative	Completed	2018	Successful
243	21 -40	Female	Pulmonary	N - New	Negative	Negative	Died	2018	Unsuccesful
244	41-60	Male	Extrapumonary	N - New		Negative	Completed	2018	Successful
245	≤20	Male	Extrapumonary	N - New		Negative	Completed	2018	Successful
246	21 -40	Male	Pulmonary	N - New	Positive	Negative	Cured	2018	Successful
247	41-60	Male	Pulmonary	N - New	Negative	Negative	Completed	2018	Successful
248	41-60	Male	Pulmonary	N - New	Positive		Completed	2018	Successful
249	21 -40	Male	Pulmonary	N - New	Positive	Negative	Cured	2018	Successful
250	≤20	Male	Extrapumonary	N - New		Negative	Completed	2018	Successful
251	21 -40	Female	Pulmonary	N - New	Negative	Negative	Completed	2018	Successful
252	21 -40	Male	Pulmonary	N - New	Negative	Negative	Completed	2018	Successful
253	21 -40	Male	Pulmonary	N - New	Positive	Negative	Default/lost	2018	Unsuccesful
254	≤20	Male	Pulmonary	N - New	Positive		Cured	2018	Successful
255	41-60	Male	Pulmonary	N - New	Positive		Cured	2018	Successful
256	21 -40	Male	Pulmonary	N - New	Positive		Cured	2018	Successful
257	21 -40	Female	Pulmonary	N - New	Negative		Completed	2018	Successful
258	41-60	Male	Pulmonary	N - New	Positive	Negative	Cured	2018	Successful
259	41-60	Female	Pulmonary	N - New	Positive	Negative	Cured	2018	Successful
260	21 -40	Female	Pulmonary	N - New	Positive	Negative	Cured	2018	Successful
261	≥61	Male	Pulmonary	N - New	Negative	Negative	Completed	2018	Successful
262	≤20	Female	Pulmonary	N - New	Negative	Negative	Completed	2018	Successful
263	≤20	Female	Extrapumonary	N - New		Negative	Completed	2018	Successful
264	21 -40	Male	Pulmonary	N - New	Positive	Negative	Cured	2018	Successful
265	≤20	Female	Extrapumonary	N - New		Negative	Completed	2018	Successful
266	≤20	Female	Extrapumonary	N - New		Negative	Completed	2018	Successful
267	≤20	Female	Extrapumonary	N - New		Negative	Completed	2018	Successful
268	≤20	Female	Pulmonary	N - New	Positive	Negative	Cured	2018	Successful
269	21 -40	Female	Pulmonary	N - New	Negative	Negative	Completed	2018	Successful
270	21 -40	Male	Pulmonary	N - New	Positive	Negative	Cured	2018	Successful
271	41-60	Male	Extrapumonary	N - New		Negative	Completed	2018	Successful
272	≤20	Male	Extrapumonary	N - New			Completed	2018	Successful
273	21 -40	Female	Pulmonary	N - New	Positive	Negative	Cured	2018	Successful
274	21 -40	Male	Pulmonary	N - New	Negative	Negative	Completed	2018	Successful
275	41-60	Male	Pulmonary	N - New	Positive	Negative	Cured	2018	Successful
276	21 -40	Male	Pulmonary	N - New	Positive	Negative	Default/lost	2018	Unsuccesful
277	21 -40	Male	Pulmonary	N - New	Negative	Positive	Completed	2018	Successful
278	≤20	Male	Pulmonary	N - New	Positive	Negative	Cured	2018	Successful
279	21 -40	Male	Extrapumonary	T - Transfer in		Negative	Default/lost	2018	Unsuccesful
280	21 -40	Male	Pulmonary	N - New	Negative	Negative	Completed	2018	Successful
281	41-60	Male	Pulmonary	N - New	Positive	Negative	Cured	2018	Successful
282	≤20	Female	Pulmonary	N - New	Positive	Negative	Failure	2018	Unsuccesful
283	≤20	Female	Pulmonary	N - New	Positive	Negative	Cured	2018	Successful
284	21 -40	Male	Extrapumonary	N - New		Negative	Completed	2018	Successful
285	21 -40	Male	Extrapumonary	N - New		Negative	Completed	2018	Successful
286	≤20	Male	Pulmonary	N - New	Positive	Negative	Cured	2018	Successful
287	41-60	Female	Extrapumonary	N - New		Negative	Completed	2018	Successful
288	41-60	Male	Extrapumonary	N - New		Negative	Died	2018	Unsuccesful
289	≤20	Female	Extrapumonary	N - New		Negative	Completed	2018	Successful
290	21 -40	Female	Pulmonary	N - New	Negative	Negative	Completed	2018	Successful
291	21 -40	Female	Pulmonary	N - New	Positive	Negative	Died	2018	Unsuccesful
292	≤20	Male	Extrapumonary	N - New		Negative	Completed	2018	Successful
293	41-60	Male	Pulmonary	N - New	Negative	Negative	Died	2018	Unsuccesful
294	41-60	Male	Pulmonary	N - New	Negative	Negative	Default/lost	2018	Unsuccesful
295	41-60	Male	Pulmonary	N - New	Positive	Negative	Cured	2018	Successful
296	21 -40	Male	Pulmonary	N - New	Positive	Negative	Cured	2018	Successful
297	≤20	Male	Extrapumonary	N - New		Negative	Completed	2018	Successful
298	21 -40	Male	Pulmonary	N - New	Positive	Negative	Default/lost	2018	Unsuccesful
299	≤20	Male	Extrapumonary	N - New		Negative	Completed	2018	Successful
300	≤20	Female	Extrapumonary	N - New		Negative	Died	2018	Unsuccesful
301	21 -40	Male	Extrapumonary	N - New		Negative	Completed	2018	Successful
302	41-60	Male	Pulmonary	N - New	Negative	Negative	Died	2018	Unsuccesful
303	21 -40	Male	Pulmonary	N - New	Negative	Negative	Completed	2018	Successful
304	41-60	Male	Pulmonary	N - New	Positive	Negative	Cured	2018	Successful
305	≤20	Female	Extrapumonary	N - New		Negative	Completed	2018	Successful
306	21 -40	Male	Pulmonary	N - New	Negative	Negative	Completed	2018	Successful
307	21 -40	Male	Pulmonary	N - New	Positive	Negative	Cured	2018	Successful
308	21 -40	Female	Pulmonary	N - New	Negative	Negative	Completed	2018	Successful
309	21 -40	Male	Pulmonary	N - New	Positive	Negative	Cured	2018	Successful
310	≤20	Male	Extrapumonary	N - New		Negative	Completed	2018	Successful
311	21 -40	Female	Pulmonary	N - New	Positive	Negative	Cured	2018	Successful
312	21 -40	Male	Pulmonary	N - New	Positive	Negative	Cured	2018	Successful
313	21 -40	Male	Pulmonary	N - New	Positive	Negative	Cured	2018	Successful
314	21 -40	Male	Pulmonary	N - New	Positive	Negative	Cured	2018	Successful
315	21 -40	Female	Extrapumonary	N - New		Negative	Died	2018	Unsuccesful
316	≥61	Male	Pulmonary	T - Transfer in	Negative		Completed	2018	Successful
317	21 -40	Male	Pulmonary	N - New	Positive	Negative	Default/lost	2018	Unsuccesful
318	21 -40	Male	Pulmonary	N - New	Positive	Negative	Cured	2018	Successful
319	21 -40	Male	Extrapumonary	N - New		Negative	Died	2018	Unsuccesful
320	≤20	Male	Pulmonary	T - Transfer in	Negative	Negative	Completed	2018	Successful
321	41-60	Male	Pulmonary	N - New	Positive	Negative	Cured	2018	Successful
322	≥61	Male	Pulmonary	N - New	Positive	Negative	Died	2018	Unsuccesful
323	21 -40	Male	Pulmonary	N - New	Positive	Negative	Cured	2018	Successful
324	21 -40	Male	Extrapumonary	N - New		Negative	Completed	2018	Successful
325	21 -40	Male	Pulmonary	N - New	Positive	Negative	Cured	2018	Successful
326	21 -40	Male	Pulmonary	N - New	Negative	Negative	Completed	2018	Successful
327	21 -40	Male	Extrapumonary	N - New		Negative	Completed	2018	Successful
328	≤20	Female	Pulmonary	N - New	Negative	Negative	Completed	2018	Successful
329	≤20	Male	Extrapumonary	N - New		Negative	Completed	2018	Successful
330	21 -40	Male	Pulmonary	N - New	Positive	Negative	Default/lost	2018	Unsuccesful
331	≤20	Male	Pulmonary	N - New	Positive	Negative	Cured	2018	Successful
332	21 -40	Female	Pulmonary	N - New	Positive	Negative	Cured	2018	Successful
333	21 -40	Male	Pulmonary	N - New	Positive	Negative	Cured	2018	Successful
334	21 -40	Male	Pulmonary	N - New	Positive	Negative	Cured	2018	Successful
335	≤20	Male	Extrapumonary	T - Transfer in			Completed	2018	Successful
336	21 -40	Male	Pulmonary	N - New	Positive	Negative	Failure	2018	Unsuccesful
337	41-60	Male	Pulmonary	N - New	Positive	Negative	Cured	2018	Successful
338	≤20	Male	Extrapumonary	N - New		Negative	Completed	2018	Successful
339	21 -40	Male	Pulmonary	N - New	Positive	Negative	Default/lost	2018	Unsuccesful
340	≤20	Female	Pulmonary	N - New	Negative	Negative	Completed	2018	Successful
341	41-60	Male	Pulmonary	N - New	Positive	Negative	Cured	2018	Successful
342	≤20	Female	Extrapumonary	N - New		Negative	Completed	2018	Successful
343	≤20	Male	Pulmonary	T - Transfer in	Negative		Completed	2018	Successful
344	21 -40	Male	Pulmonary	N - New	Positive	Negative	Cured	2018	Successful
345	21 -40	Male	Extrapumonary	N - New		Negative	Completed	2018	Successful
346	≤20	Female	Extrapumonary	N - New		Negative	Completed	2018	Successful
347	≤20	Female	Pulmonary	T - Transfer in			Completed	2018	Successful
348	≤20	Female	Pulmonary	T - Transfer in			Completed	2018	Successful
349	41-60	Female	Pulmonary	N - New	Positive	Negative	Cured	2018	Successful
350	21 -40	Male	Pulmonary	N - New	Positive	Negative	Cured	2018	Successful
351	21 -40	Male	Pulmonary	N - New	Positive	Negative	Cured	2018	Successful
352	21 -40	Male	Pulmonary	N - New	Positive	Negative	Cured	2018	Successful
353	21 -40	Male	Pulmonary	N - New	Negative	Negative	Completed	2018	Successful
354	41-60	Male	Pulmonary	N - New	Negative	Negative	Completed	2018	Successful
355	21 -40	Male	Pulmonary	N - New	Negative	Negative	Completed	2018	Successful
356	≤20	Female	Extrapumonary	N - New		Negative	Completed	2018	Successful
357	21 -40	Male	Pulmonary	T - Transfer in	Positive	Negative	Cured	2018	Successful
358	≤20	Female	Pulmonary	N - New	Positive	Negative	Cured	2018	Successful
359	21 -40	Male	Pulmonary	N - New	Negative	Negative	Completed	2018	Successful
360	21 -40	Female	Pulmonary	T - Transfer in	Positive		Completed	2018	Successful
361	≤20	Male	Extrapumonary	N - New		Negative	Completed	2018	Successful
362	≤20	Male	Pulmonary	T - Transfer in	Negative		Completed	2018	Successful
363	≤20	Male	Pulmonary	N - New	Negative	Negative	Completed	2018	Successful
364	41-60	Male	Pulmonary	N - New	Negative	Negative	Completed	2018	Successful
365	21 -40	Male	Pulmonary		Positive	Negative	Cured	2018	Successful
366	21 -40	Male	Pulmonary	T - Transfer in	Negative		Completed	2018	Successful
367	21 -40	Male	Pulmonary	N - New	Negative	Negative	Completed	2018	Successful
368	41-60	Male	Pulmonary	Previously treated	Positive	Negative	Cured	2018	Successful
369	21 -40	Female	Extrapumonary	N - New		Negative	Default/lost	2018	Unsuccesful
370	≤20	Male	Pulmonary	T - Transfer in			Completed	2018	Successful
371	21 -40	Male	Pulmonary	N - New	Negative	Positive	Completed	2018	Successful
372	≤20	Female	Pulmonary	N - New	Negative	Negative	Completed	2018	Successful
373	≤20	Female	Extrapumonary	T - Transfer in			Completed	2018	Successful
374	21 -40	Female	Pulmonary		Positive	Positive	Failure	2018	Unsuccesful
375	41-60	Male	Pulmonary	T - Transfer in	Negative		Completed	2018	Successful
376	41-60	Male	Pulmonary	Previously treated	Positive	Negative	Cured	2018	Successful
377	≤20	Male	Extrapumonary	N - New		Negative	Completed	2018	Successful
378	41-60	Male	Pulmonary	T - Transfer in	Negative	Positive	Default/lost	2018	Unsuccesful
379	21 -40	Male	Extrapumonary	T - Transfer in			Completed	2018	Successful
380	≥61	Male	Pulmonary	T - Transfer in	Positive		Completed	2018	Successful
381	21 -40	Male	Pulmonary	N - New	Positive	Negative	Cured	2018	Successful
382	≤20	Female	Pulmonary	N - New	Negative	Negative	Completed	2018	Successful
383	21 -40	Male	Extrapumonary	N - New		Negative	Completed	2018	Successful
384	21 -40	Male	Pulmonary	Previously treated	Negative	Positive	Completed	2018	Successful
385	21 -40	Male	Pulmonary	Previously treated	Positive	Negative	Default/lost	2018	Unsuccesful
386	21 -40	Male	Pulmonary	N - New	Positive	Negative	Completed	2018	Successful
387	≤20	Male	Extrapumonary	N - New		Negative	Completed	2018	Successful
388	21 -40	Male	Extrapumonary	N - New		Negative	Completed	2018	Successful
389	≤20	Male	Extrapumonary	N - New		Negative	Completed	2018	Successful
390	21 -40	Male	Extrapumonary	T - Transfer in			Completed	2018	Successful
391	≤20	Female	Extrapumonary	N - New		Negative	Completed	2018	Successful
392	21 -40	Male	Pulmonary	T - Transfer in	Positive		Cured	2018	Successful
393	≤20	Male	Pulmonary	N - New	Positive	Negative	Cured	2018	Successful
394	≤20	Male	Extrapumonary	N - New		Negative	Completed	2018	Successful
395	≥61	Female	Extrapumonary	N - New		Negative	Completed	2018	Successful
396	≤20	Male	Extrapumonary	T - Transfer in			Completed	2018	Successful
397	21 -40	Male	Pulmonary	N - New	Positive	Negative	Cured	2018	Successful
398	21 -40	Male	Pulmonary	N - New	Positive	Negative	Cured	2018	Successful
399	21 -40	Male	Pulmonary	N - New	Positive	Negative	Cured	2018	Successful
400	≥61	Female	Extrapumonary	N - New		Negative	Completed	2018	Successful
401	≤20	Female	Extrapumonary	N - New		Negative	Completed	2018	Successful
402	≤20	Male	Extrapumonary	N - New		Negative	Completed	2018	Successful
403	21 -40	Female	Extrapumonary	N - New		Negative	Completed	2018	Successful
404	21 -40	Male	Pulmonary	N - New	Positive	Negative	Cured	2018	Successful
405	21 -40	Female	Extrapumonary	N - New		Negative	Died	2018	Unsuccesful
406	≤20	Male	Pulmonary	N - New	Positive	Negative	Cured	2018	Successful
407	21 -40	Male	Pulmonary	N - New	Positive	Negative	Cured	2018	Successful
408	21 -40	Male	Pulmonary	N - New	Negative	Negative	Completed	2018	Successful
409	≤20	Male	Extrapumonary	N - New		Negative	Completed	2018	Successful
410	≤20	Female	Extrapumonary	N - New		Negative	Default/lost	2018	Unsuccesful
411	≤20	Female	Pulmonary	N - New	Positive	Negative	Cured	2018	Successful
412	≥61	Female	Extrapumonary	N - New		Negative	Completed	2018	Successful
413	≤20	Male	Pulmonary	N - New	Negative	Negative	Completed	2018	Successful
414	≤20	Male	Extrapumonary	N - New		Negative	Completed	2018	Successful
415	21 -40	Male	Pulmonary	Previously treated	Positive	Negative	Default/lost	2018	Unsuccesful
416	21 -40	Female	Pulmonary	N - New	Negative	Negative	Completed	2018	Successful
417	21 -40	Male	Pulmonary	T - Transfer in			Completed	2018	Successful
418	21 -40	Male	Pulmonary	N - New	Positive	Negative	Cured	2018	Successful
419	≤20	Female	Pulmonary	N - New	Negative	Negative	Completed	2018	Successful
420	≤20	Male	Pulmonary	N - New	Negative	Negative	Completed	2018	Successful
421	≤20	Female	Pulmonary	N - New	Negative	Negative	Completed	2018	Successful
422	21 -40	Male	Pulmonary	N - New	Positive	Negative	Cured	2018	Successful
423	≤20	Male	Pulmonary	N - New	Positive	Negative	Cured	2018	Successful
424	≤20	Male	Pulmonary	N - New	Negative	Negative	Completed	2018	Successful
425	≤20	Male	Pulmonary	N - New	Negative	Negative	Completed	2018	Successful
426	≤20	Male	Pulmonary	N - New	Negative	Negative	Completed	2018	Successful
427	≤20	Female	Pulmonary	N - New	Negative	Negative	Completed	2018	Successful
428	≤20	Female	Pulmonary	N - New	Negative	Negative	Completed	2018	Successful
429	21 -40	Male	Pulmonary	N - New	Positive	Negative	Cured	2018	Successful
430	≤20	Male	Pulmonary	N - New	Positive	Negative	Cured	2018	Successful
431	≤20	Male	Extrapumonary	N - New		Negative	Completed	2018	Successful
432	41-60	Male	Extrapumonary	N - New		Negative	Completed	2018	Successful
433	≥61	Female	Extrapumonary	N - New			Completed	2018	Successful
434	21 -40	Male	Pulmonary	N - New	Positive	Negative	Default/lost	2018	Unsuccesful
435	21 -40	Male	Pulmonary	Previously treated	Positive	Negative	Cured	2018	Successful
436	21 -40	Male	Extrapumonary	T - Transfer in			Completed	2018	Successful
437	21 -40	Male	Pulmonary	N - New	Negative	Negative	Completed	2018	Successful
438	≤20	Male	Extrapumonary	N - New		Negative	Completed	2018	Successful
439	21 -40	Female	Pulmonary	N - New	Negative	Negative	Completed	2018	Successful
440	≤20	Male	Extrapumonary	N - New		Negative	Default/lost	2018	Unsuccesful
441	≤20	Male	Extrapumonary	N - New		Negative	Completed	2018	Successful
442	41-60	Male	Extrapumonary	N - New		Negative	Died	2018	Unsuccesful
443	21 -40	Female	Extrapumonary	N - New		Negative	Completed	2018	Successful
444	≥61	Male	Pulmonary	N - New	Negative	Negative	Default/lost	2018	Unsuccesful
445	21 -40	Male	Extrapumonary	N - New		Negative	Completed	2018	Successful
446	≤20	Male	Pulmonary	N - New	Negative	Negative	Completed	2018	Successful
447	≤20	Male	Extrapumonary	N - New		Negative	Completed	2018	Successful
448	21 -40	Male	Extrapumonary	N - New		Negative	Completed	2018	Successful
449	41-60	Female	Extrapumonary	N - New		Negative	Completed	2018	Successful
450	21 -40	Male	Extrapumonary	N - New		Negative	Completed	2018	Successful
451	41-60	Male	Pulmonary	N - New	Positive	Negative	Cured	2018	Successful
452	≤20	Female	Pulmonary	N - New	Positive	Negative	Cured	2018	Successful
453	≤20	Male	Extrapumonary	N - New		Negative	Completed	2018	Successful
454	21 -40	Male	Pulmonary	Previously treated	Negative	Negative	Completed	2018	Successful
455	21 -40	Female	Pulmonary	N - New	Positive	Negative	Cured	2018	Successful
456	21 -40	Female	Pulmonary	N - New	Positive	Negative	Failure	2018	Unsuccesful
457	41-60	Male	Extrapumonary	N - New		Negative	Completed	2018	Successful
458	≤20	Female	Extrapumonary	N - New		Negative	Completed	2018	Successful
459	≤20	Male	Extrapumonary	N - New		Negative	Completed	2018	Successful
460	21 -40	Male	Pulmonary	Previously treated	Positive	Negative	Cured	2018	Successful
461	41-60	Female	Pulmonary	Previously treated	Negative	Negative	Completed	2018	Successful
462	21 -40	Female	Extrapumonary	N - New			Completed	2018	Successful
463	≤20	Male	Pulmonary	T - Transfer in			Completed	2018	Successful
464	≤20	Female	Extrapumonary	N - New			Completed	2018	Successful
465	≤20	Female	Pulmonary	N - New	Positive	Negative	Cured	2018	Successful
466	≥61	Male	Pulmonary	N - New	Negative	Negative	Completed	2018	Successful
467	≤20	Male	Pulmonary	N - New	Positive	Negative	Cured	2018	Successful
468	21 -40	Male	Pulmonary	N - New	Positive	Negative	Cured	2018	Successful
469	≤20	Male	Extrapumonary	N - New		Negative	Completed	2018	Successful
470	21 -40	Male	Extrapumonary	N - New		Negative	Completed	2018	Successful
471	41-60	Female	Pulmonary	N - New	Negative	Negative	Completed	2018	Successful
472	21 -40	Male	Pulmonary	N - New	Positive	Negative	Cured	2018	Successful
473	21 -40	Male	Pulmonary	N - New	Positive	Negative	Cured	2018	Successful
474	21 -40	Male	Extrapumonary	N - New		Negative	Completed	2018	Successful
475	41-60	Female	Extrapumonary	N - New		Negative	Completed	2018	Successful
476	41-60	Female	Pulmonary	N - New	Negative	Negative	Completed	2018	Successful
477	21 -40	Male	Pulmonary	N - New	Positive	Negative	Cured	2018	Successful
478	≤20	Male	Extrapumonary	N - New		Negative	Completed	2018	Successful
479	21 -40	Female	Pulmonary	T - Transfer in	Positive		Cured	2018	Successful
480	21 -40	Male	Pulmonary	N - New	Positive	Negative	Cured	2018	Successful
481	41-60	Female	Pulmonary	N - New	Negative	Positive	Completed	2018	Successful
482	≤20	Male	Pulmonary	N - New	Negative	Negative	Completed	2018	Successful
483	≥61	Female	Pulmonary	N - New	Negative	Negative	Completed	2018	Successful
484	≥61	Female	Extrapumonary	N - New		Negative	Completed	2018	Successful
485	≤20	Male	Pulmonary	T - Transfer in			Completed	2018	Successful
486	21 -40	Male	Pulmonary	Previously treated	Positive	Negative	Cured	2018	Successful
487	41-60	Male	Pulmonary	Previously treated	Negative	Negative	Completed	2018	Successful
488	41-60	Male	Pulmonary	Previously treated	Negative	Negative	Completed	2018	Successful
489	21 -40	Male	Extrapumonary	N - New		Negative	Completed	2018	Successful
490	≤20	Male	Pulmonary	N - New	Positive	Negative	Cured	2018	Successful
491	41-60	Male	Pulmonary	N - New	Positive	Negative	Cured	2018	Successful
492	≤20	Male	Extrapumonary	N - New		Negative	Completed	2018	Successful
493	21 -40	Male	Pulmonary	N - New	Positive	Negative	Cured	2018	Successful
494	≤20	Male	Pulmonary	N - New	Positive	Negative	Cured	2018	Successful
495	41-60	Female	Extrapumonary	N - New		Negative	Default/lost	2018	Unsuccesful
496	21 -40	Female	Extrapumonary	N - New		Negative	Completed	2018	Successful
497	21 -40	Female	Pulmonary	T - Transfer in	Positive		Failure	2018	Unsuccesful
498	≤20	Male	Pulmonary	N - New	Positive	Negative	Cured	2018	Successful
499	21 -40	Male	Pulmonary	N - New	Positive	Negative	Cured	2018	Successful
500	41-60	Female	Extrapumonary	N - New		Negative	Completed	2018	Successful
501	41-60	Female	Pulmonary	N - New	Negative	Negative	Died	2018	Unsuccesful
502	21 -40	Female	Extrapumonary	N - New		Negative	Completed	2018	Successful
503	41-60	Female	Pulmonary	Previously treated	Negative	Negative	Completed	2018	Successful
504	≤20	Male	Extrapumonary	N - New		Negative	Completed	2018	Successful
505	21 -40	Male	Extrapumonary	T - Transfer in		Negative	Died	2018	Unsuccesful
506	≥61	Male	Pulmonary	N - New	Negative	Negative	Completed	2018	Successful
507	≤20	Male	Pulmonary	N - New	Positive	Negative	Cured	2018	Successful
508	21 -40	Female	Pulmonary	N - New	Positive	Negative	Cured	2018	Successful
509	21 -40	Female	Pulmonary	N - New	Negative	Positive	Completed	2018	Successful
510	≤20	Male	Extrapumonary	N - New		Negative	Completed	2018	Successful
511	21 -40	Female	Pulmonary	N - New	Positive	Negative	Cured	2018	Successful
512	21 -40	Female	Pulmonary	N - New	Negative	Negative	Completed	2018	Successful
513	41-60	Male	Pulmonary	N - New	Positive	Negative	Default/lost	2018	Unsuccesful
514	41-60	Male	Extrapumonary	N - New		Negative	Completed	2018	Successful
515	≥61	Female	Pulmonary	N - New	Negative	Negative	Default/lost	2018	Unsuccesful
516	41-60	Male	Pulmonary	Previously treated	Negative	Negative	Completed	2018	Successful
517	41-60	Female	Extrapumonary	N - New			Default/lost	2018	Unsuccesful
518	21 -40	Male	Pulmonary	N - New	Positive	Negative	Cured	2018	Successful
519	≤20	Female	Extrapumonary	N - New			Completed	2018	Successful
520	≤20	Male	Extrapumonary	N - New			Default/lost	2018	Unsuccesful
521	41-60	Female	Extrapumonary	N - New		Negative	Completed	2018	Successful
522	≥61	Female	Extrapumonary	N - New		Negative	Default/lost	2018	Unsuccesful
523	≤20	Female	Pulmonary	N - New	Positive	Negative	Cured	2018	Successful
524	21 -40	Male	Pulmonary	N - New	Negative	Negative	Completed	2018	Successful
525	41-60	Male	Pulmonary	N - New	Negative	Negative	Completed	2018	Successful
526	21 -40	Male	Pulmonary	N - New	Negative	Negative	Completed	2018	Successful
527	≤20	Female	Extrapumonary	N - New		Negative	Completed	2018	Successful
528	≥61	Male	Pulmonary	N - New	Positive	Negative	Cured	2018	Successful
529	21 -40	Male	Pulmonary	Previously treated	Positive	Negative	Cured	2018	Successful
530	41-60	Male	Pulmonary	N - New	Positive	Negative	Default/lost	2018	Unsuccesful
531	21 -40	Male	Pulmonary	N - New	Positive	Negative	Cured	2018	Successful
532	41-60	Male	Extrapumonary	T - Transfer in			Completed	2018	Successful
533	21 -40	Male	Pulmonary	N - New	Positive	Negative	Cured	2018	Successful
534	≤20	Male	Pulmonary	N - New	Positive	Negative	Cured	2018	Successful
535	21 -40	Male	Extrapumonary	N - New		Negative	Completed	2018	Successful
536	≤20	Female	Extrapumonary	N - New		Negative	Completed	2018	Successful
537	≤20	Female	Extrapumonary	N - New		Negative	Completed	2018	Successful
538	21 -40	Female	Extrapumonary	N - New		Negative	Completed	2018	Successful
539	41-60	Male	Pulmonary	Previously treated	Positive	Negative	Cured	2019	Successful
540	41-60	Female	Extrapumonary	N - New		Negative	Completed	2019	Successful
541	≤20	Female	Extrapumonary	N - New		Negative	Completed	2019	Successful
542	21 -40	Male	Pulmonary	Previously treated	Positive	Negative	Cured	2019	Successful
543	21 -40	Male	Pulmonary	Previously treated	Negative	Negative	Not evaluated	2019	Unsuccesful
544	≤20	Male	Pulmonary	N - New	Negative	Negative	Completed	2019	Successful
545	21 -40	Male	Pulmonary	N - New	Positive	Negative	Default/lost	2019	Unsuccesful
546	41-60	Female	Pulmonary	N - New	Positive	Negative	Cured	2019	Successful
547	21 -40	Male	Pulmonary	N - New	Positive	Negative	Cured	2019	Successful
548	41-60	Female	Extrapumonary	N - New		Negative	Completed	2019	Successful
549	41-60	Male	Extrapumonary	N - New		Negative	Completed	2019	Successful
550	21 -40	Male	Extrapumonary	N - New		Negative	Completed	2019	Successful
551	≤20	Male	Extrapumonary	N - New		Negative	Not evaluated	2019	Unsuccesful
552	21 -40	Male	Extrapumonary	N - New		Negative	Default/lost	2019	Unsuccesful
553	≤20	Male	Pulmonary	N - New	Positive	Negative	Cured	2019	Successful
554	≥61	Male	Pulmonary	N - New	Negative	Negative	Completed	2019	Successful
555	≤20	Male	Pulmonary	N - New	Negative	Negative	Completed	2019	Successful
556	21 -40	Male	Extrapumonary	N - New		Negative	Completed	2019	Successful
557	41-60	Female	Pulmonary	N - New	Positive	Negative	Cured	2019	Successful
558	21 -40	Male	Pulmonary	Previously treated	Positive	Negative	Cured	2019	Successful
559	41-60	Male	Pulmonary	N - New	Positive	Negative	Cured	2019	Successful
560	21 -40	Male	Pulmonary	N - New	Positive	Negative	Cured	2019	Successful
561	41-60	Male	Extrapumonary	N - New		Negative	Default/lost	2019	Unsuccesful
562	21 -40	Male	Extrapumonary	N - New		Negative	Completed	2019	Successful
563	≤20	Male	Pulmonary	N - New	Positive	Negative	Cured	2019	Successful
564	41-60	Female	Pulmonary	N - New	Negative	Negative	Completed	2019	Successful
565	≤20	Male	Pulmonary	N - New	Negative	Negative	Default/lost	2019	Unsuccesful
566	≤20	Female	Extrapumonary	N - New		Negative	Completed	2019	Successful
567	21 -40	Male	Pulmonary	N - New	Positive	Negative	Cured	2019	Successful
568	≤20	Male	Pulmonary	N - New	Positive	Negative	Cured	2019	Successful
569	21 -40	Male	Pulmonary	N - New	Negative	Negative	Died	2019	Unsuccesful
570	≤20	Female	Extrapumonary	N - New		Negative	Completed	2019	Successful
571	21 -40	Female	Extrapumonary	N - New		Negative	Completed	2019	Successful
572	21 -40	Male	Pulmonary	N - New	Positive	Negative	Cured	2019	Successful
573	≤20	Male	Pulmonary	N - New	Positive	Negative	Cured	2019	Successful
574	≥61	Male	Extrapumonary	N - New		Negative	Completed	2019	Successful
575	21 -40	Male	Pulmonary	N - New	Negative	Negative	Completed	2019	Successful
576	41-60	Female	Extrapumonary	N - New		Negative	Completed	2019	Successful
577	21 -40	Female	Extrapumonary	N - New		Negative	Default/lost	2019	Unsuccesful
578	41-60	Male	Pulmonary	N - New	Negative	Negative	Completed	2019	Successful
579	≤20	Female	Extrapumonary	N - New		Negative	Default/lost	2019	Unsuccesful
580	21 -40	Male	Pulmonary	N - New	Positive	Negative	Cured	2019	Successful
581	≤20	Male	Extrapumonary	N - New		Negative	Completed	2019	Successful
582	41-60	Female	Pulmonary	N - New	Negative	Negative	Default/lost	2019	Unsuccesful
583	21 -40	Female	Extrapumonary	N - New		Negative	Completed	2019	Successful
584	≥61	Male	Pulmonary	Previously treated	Negative	Negative	Completed	2019	Successful
585	41-60	Male	Pulmonary	N - New	Negative	Negative	Completed	2019	Successful
586	21 -40	Male	Extrapumonary	N - New		Negative	Completed	2019	Successful
587	21 -40	Male	Extrapumonary	N - New		Negative	Completed	2019	Successful
588	≤20	Male	Pulmonary	N - New	Positive	Negative	Cured	2019	Successful
589	21 -40	Female	Pulmonary	N - New	Negative	Positive	Died	2019	Unsuccesful
590	21 -40	Male	Pulmonary	N - New	Positive	Negative	Cured	2019	Successful
591	≤20	Female	Extrapumonary	N - New		Negative	Completed	2019	Successful
592	21 -40	Male	Extrapumonary	N - New		Negative	Not evaluated	2019	Unsuccesful
593	41-60	Female	Pulmonary	Previously treated	Negative	Negative	Default/lost	2019	Unsuccesful
594	21 -40	Female	Extrapumonary	N - New		Positive	Default/lost	2019	Unsuccesful
595	21 -40	Male	Pulmonary	N - New	Positive	Negative	Cured	2019	Successful
596	41-60	Male	Pulmonary	N - New	Positive	Negative	Cured	2019	Successful
597	21 -40	Male	Pulmonary	Previously treated	Positive	Negative	Completed	2019	Successful
598	≤20	Female	Extrapumonary	N - New		Negative	Default/lost	2019	Unsuccesful
599	≤20	Male	Pulmonary	N - New	Negative	Negative	Completed	2019	Successful
600	≤20	Male	Extrapumonary	N - New		Negative	Completed	2019	Successful
601	≤20	Male	Extrapumonary	N - New		Negative	Completed	2019	Successful
602	≥61	Female	Pulmonary	Previously treated	Negative	Negative	Default/lost	2019	Unsuccesful
603	≤20	Male	Extrapumonary	N - New		Negative	Completed	2019	Successful
604	≥61	Male	Extrapumonary	N - New		Negative	Default/lost	2019	Unsuccesful
605	≤20	Male	Pulmonary	N - New	Positive	Negative	Default/lost	2019	Unsuccesful
606	41-60	Female	Pulmonary	N - New	Positive	Negative	Cured	2019	Successful
607	41-60	Male	Pulmonary	Previously treated	Positive	Negative	Completed	2019	Successful
608	41-60	Male	Pulmonary	N - New	Positive	Negative	Cured	2019	Successful
609	21 -40	Male	Pulmonary	N - New	Positive	Negative	Cured	2019	Successful
610	≤20	Male	Extrapumonary	N - New		Negative	Completed	2019	Successful
611	21 -40	Male	Extrapumonary	N - New		Negative	Completed	2019	Successful
612	21 -40	Female	Extrapumonary	N - New		Negative	Completed	2019	Successful
613	21 -40	Male	Pulmonary	N - New	Positive	Negative	Cured	2019	Successful
614	21 -40	Male	Pulmonary	Previously treated	Positive	Negative	Cured	2019	Successful
615	≤20	Male	Pulmonary	N - New	Negative	Negative	Completed	2019	Successful
616	≤20	Male	Extrapumonary	N - New		Negative	Completed	2019	Successful
617	21 -40	Male	Extrapumonary	N - New		Negative	Completed	2019	Successful
618	≤20	Male	Pulmonary	N - New	Negative	Negative	Not evaluated	2019	Unsuccesful
619	41-60	Male	Extrapumonary	N - New		Negative	Default/lost	2019	Unsuccesful
620	21 -40	Male	Pulmonary	N - New	Positive	Negative	Cured	2019	Successful
621	41-60	Male	Extrapumonary	N - New		Negative	Completed	2019	Successful
622	≤20	Female	Pulmonary	N - New	Negative	Negative	Completed	2019	Successful
623	21 -40	Male	Pulmonary	N - New	Positive	Negative	Default/lost	2019	Unsuccesful
624	21 -40	Male	Extrapumonary	N - New		Positive	Default/lost	2019	Unsuccesful
625	21 -40	Male	Extrapumonary	N - New		Negative	Completed	2019	Successful
626	≥61	Male	Pulmonary	N - New	Negative	Negative	Completed	2019	Successful
627	≤20	Female	Pulmonary	N - New	Positive	Negative	Completed	2019	Successful
628	≤20	Female	Extrapumonary	N - New		Negative	Completed	2019	Successful
629	≤20	Male	Extrapumonary	N - New		Negative	Completed	2019	Successful
630	21 -40	Male	Pulmonary	N - New	Positive	Negative	Cured	2019	Successful
631	≤20	Female	Extrapumonary	N - New		Negative	Completed	2019	Successful
632	21 -40	Male	Pulmonary	N - New	Positive	Negative	Cured	2019	Successful
633	41-60	Male	Pulmonary	N - New	Negative	Negative	Completed	2019	Successful
634	21 -40	Male	Pulmonary	N - New	Negative	Negative	Completed	2019	Successful
635	≤20	Male	Extrapumonary	N - New		Negative	Completed	2019	Successful
636	≤20	Male	Pulmonary	N - New	Negative	Negative	Default/lost	2019	Unsuccesful
637	≤20	Male	Extrapumonary	N - New		Negative	Completed	2019	Successful
638	≤20	Female	Extrapumonary	N - New		Negative	Completed	2019	Successful
639	≤20	Male	Pulmonary	N - New	Negative	Negative	Completed	2019	Successful
640	≤20	Male	Extrapumonary	T - Transfer in		Negative	Completed	2019	Successful
641	≤20	Male	Pulmonary	N - New	Negative	Negative	Completed	2019	Successful
642	≤20	Male	Pulmonary	N - New	Negative	Negative	Completed	2019	Successful
643	41-60	Female	Pulmonary	N - New	Negative	Negative	Completed	2019	Successful
644	41-60	Male	Pulmonary	Previously treated	Negative	Negative	Completed	2019	Successful
645	21 -40	Male	Pulmonary	N - New	Positive	Negative	Cured	2019	Successful
646	21 -40	Male	Pulmonary	N - New	Positive	Negative	Cured	2019	Successful
647	≤20	Male	Pulmonary	N - New	Positive	Negative	Cured	2019	Successful
648	≤20	Male	Pulmonary	N - New	Positive	Negative	Cured	2019	Successful
649	21 -40	Female	Pulmonary	N - New	Positive	Negative	Cured	2019	Successful
650	21 -40	Male	Pulmonary	N - New	Positive	Negative	Default/lost	2019	Unsuccesful
651	41-60	Female	Pulmonary	N - New	Positive	Negative	Cured	2019	Successful
652	≤20	Male	Extrapumonary	N - New		Negative	Completed	2019	Successful
653	≤20	Male	Pulmonary	N - New	Negative	Negative	Completed	2019	Successful
654	21 -40	Female	Pulmonary	T - Transfer in			Completed	2019	Successful
655	≤20	Male	Pulmonary	N - New	Negative	Negative	Completed	2019	Successful
656	41-60	Male	Pulmonary	N - New	Negative	Negative	Completed	2019	Successful
657	41-60	Male	Pulmonary	N - New	Negative	Negative	Completed	2019	Successful
658	21 -40	Male	Pulmonary	N - New	Positive	Negative	Cured	2019	Successful
659	21 -40	Male	Pulmonary	N - New	Positive	Negative	Cured	2019	Successful
660	≥61	Male	Extrapumonary	N - New		Negative	Completed	2019	Successful
661	≤20	Female	Pulmonary	N - New	Negative	Negative	Completed	2019	Successful
662	≤20	Male	Extrapumonary	N - New		Negative	Completed	2019	Successful
663	21 -40	Male	Pulmonary	N - New	Negative	Positive	Default/lost	2019	Unsuccesful
664	21 -40	Male	Extrapumonary	N - New		Negative	Completed	2019	Successful
665	21 -40	Male	Pulmonary	N - New	Negative	Negative	Completed	2019	Successful
666	21 -40	Male	Pulmonary	N - New	Negative	Negative	Completed	2019	Successful
667	21 -40	Female	Pulmonary	N - New	Positive	Negative	Cured	2019	Successful
668	21 -40	Male	Pulmonary	N - New	Positive	Negative	Default/lost	2019	Unsuccesful
669	≤20	Male	Pulmonary	N - New	Negative	Negative	Completed	2019	Successful
670	≤20	Female	Extrapumonary	N - New		Negative	Completed	2019	Successful
671	21 -40	Male	Extrapumonary	N - New		Negative	Completed	2019	Successful
672	41-60	Female	Extrapumonary	N - New		Negative	Completed	2019	Successful
673	≤20	Male	Extrapumonary	N - New		Negative	Completed	2019	Successful
674	≤20	Male	Extrapumonary	N - New		Negative	Completed	2019	Successful
675	≤20	Male	Extrapumonary	N - New		Negative	Completed	2019	Successful
676	≥61	Male	Pulmonary	N - New	Positive	Negative	Cured	2019	Successful
677	≤20	Male	Pulmonary	N - New	Positive	Negative	Cured	2019	Successful
678	21 -40	Male	Pulmonary	N - New	Negative	Negative	Completed	2019	Successful
679	≤20	Male	Pulmonary	N - New	Negative	Negative	Completed	2019	Successful
680	≤20	Male	Pulmonary	N - New	Negative	Negative	Completed	2019	Successful
681	≤20	Male	Pulmonary	N - New	Negative	Negative	Completed	2019	Successful
682	21 -40	Male	Pulmonary	N - New	Negative	Negative	Completed	2019	Successful
683	21 -40	Female	Pulmonary	N - New	Negative	Negative	Default/lost	2019	Unsuccesful
684	21 -40	Female	Pulmonary	N - New	Positive	Positive	Not evaluated	2019	Unsuccesful
685	21 -40	Male	Pulmonary	N - New	Negative	Negative	Completed	2019	Successful
686	≤20	Male	Pulmonary	N - New	Negative	Negative	Completed	2019	Successful
687	≤20	Male	Pulmonary	N - New	Negative	Negative	Died	2019	Unsuccesful
688	21 -40	Male	Extrapumonary	T - Transfer in		Negative	Completed	2019	Successful
689	≤20	Male	Extrapumonary	N - New		Negative	Completed	2019	Successful
690	21 -40	Male	Pulmonary	N - New	Negative	Negative	Completed	2019	Successful
691	21 -40	Male	Pulmonary	N - New	Positive	Negative	Cured	2019	Successful
692	21 -40	Male	Pulmonary	N - New	Positive	Negative	Cured	2019	Successful
693	41-60	Male	Pulmonary	N - New	Positive	Negative	Cured	2019	Successful
694	≤20	Male	Pulmonary	N - New	Positive	Negative	Cured	2019	Successful
695	≤20	Male	Pulmonary	N - New	Positive	Negative	Cured	2019	Successful
696	41-60	Male	Extrapumonary	N - New		Negative	Not evaluated	2019	Unsuccesful
697	≤20	Male	Pulmonary	N - New	Negative	Negative	Completed	2019	Successful
698	≤20	Female	Extrapumonary	N - New		Negative	Not evaluated	2019	Unsuccesful
699	41-60	Male	Pulmonary	N - New	Negative	Negative	Completed	2019	Successful
700	21 -40	Female	Pulmonary	N - New	Positive	Negative	Cured	2019	Successful
701	41-60	Female	Pulmonary	N - New	Negative	Negative	Completed	2019	Successful
702	≥61	Male	Pulmonary	Previously treated	Negative	Negative	Completed	2019	Successful
703	21 -40	Male	Extrapumonary	N - New		Negative	Completed	2019	Successful
704	21 -40	Female	Extrapumonary	N - New		Negative	Completed	2019	Successful
705	21 -40	Male	Pulmonary	N - New	Positive	Negative	Cured	2019	Successful
706	≥61	Female	Pulmonary	N - New	Negative	Negative	Completed	2019	Successful
707	≥61	Female	Pulmonary	Previously treated	Positive	Negative	Cured	2019	Successful
708	≤20	Female	Pulmonary	N - New	Negative	Negative	Completed	2019	Successful
709	41-60	Male	Extrapumonary	T - Transfer in		Negative	Completed	2019	Successful
710	41-60	Male	Extrapumonary	N - New		Negative	Completed	2019	Successful
711	≤20	Male	Extrapumonary	N - New		Negative	Completed	2019	Successful
712	21 -40	Male	Pulmonary	N - New	Negative	Negative	Completed	2019	Successful
713	21 -40	Female	Extrapumonary	N - New		Negative	Completed	2019	Successful
714	21 -40	Male	Extrapumonary	N - New		Negative	Completed	2019	Successful
715	21 -40	Female	Extrapumonary	N - New		Negative	Completed	2019	Successful
716	≥61	Male	Pulmonary	N - New	Negative	Negative	Completed	2019	Successful
717	21 -40	Female	Pulmonary	N - New	Negative	Negative	Completed	2019	Successful
718	21 -40	Male	Pulmonary	N - New	Negative	Positive	Died	2019	Unsuccesful
719	≤20	Male	Pulmonary	T - Transfer in	Negative	Negative	Completed	2019	Successful
720	≥61	Female	Pulmonary	N - New	Positive	Negative	Cured	2019	Successful
721	21 -40	Male	Pulmonary	N - New	Positive	Negative	Cured	2019	Successful
722	21 -40	Male	Extrapumonary	N - New		Negative	Completed	2019	Successful
723	21 -40	Male	Pulmonary	T - Transfer in	Positive	Negative	Cured	2019	Successful
724	21 -40	Male	Pulmonary	N - New	Positive	Negative	Cured	2019	Successful
725	21 -40	Male	Pulmonary	N - New	Positive	Negative	Cured	2019	Successful
726	≤20	Male	Extrapumonary	N - New		Negative	Completed	2019	Successful
727	21 -40	Female	Pulmonary	N - New	Positive	Negative	Died	2019	Unsuccesful
728	≤20	Male	Pulmonary	N - New	Negative	Negative	Completed	2019	Successful
729	21 -40	Female	Pulmonary	N - New	Positive	Positive	Cured	2019	Successful
730	21 -40	Male	Pulmonary	N - New	Positive	Negative	Cured	2019	Successful
731	≤20	Male	Pulmonary	N - New	Positive	Negative	Cured	2019	Successful
732	41-60	Female	Pulmonary	N - New	Negative	Positive	Completed	2019	Successful
733	≤20	Female	Extrapumonary	N - New		Positive	Completed	2019	Successful
734	21 -40	Female	Pulmonary	Previously treated	Negative	Positive	Completed	2019	Successful
735	21 -40	Female	Pulmonary	N - New	Positive	Positive	Completed	2019	Successful
736	≤20	Male	Extrapumonary	N - New		Negative	Completed	2019	Successful
737	41-60	Male	Pulmonary	Previously treated	Negative	Negative	Died	2019	Unsuccesful
738	≤20	Male	Extrapumonary	N - New		Negative	Completed	2019	Successful
739	21 -40	Male	Pulmonary	T - Transfer in	Positive	Negative	Cured	2019	Successful
740	≤20	Male	Pulmonary	N - New	Negative	Negative	Completed	2019	Successful
741	≤20	Male	Pulmonary	N - New	Positive	Negative	Failure	2019	Unsuccesful
742	≤20	Male	Pulmonary	N - New	Positive	Negative	Cured	2019	Successful
743	21 -40	Male	Pulmonary	N - New	Positive	Negative	Cured	2019	Successful
744	≥61	Male	Pulmonary	N - New	Negative	Negative	Completed	2019	Successful
745	≤20	Male	Pulmonary	N - New	Positive	Negative	Default/lost	2019	Unsuccesful
746	≤20	Male	Pulmonary	N - New	Positive	Negative	Cured	2019	Successful
747	≤20	Female	Extrapumonary	N - New		Negative	Completed	2019	Successful
748	21 -40	Male	Pulmonary	Previously treated	Positive	Negative	Cured	2019	Successful
749	21 -40	Female	Pulmonary	N - New	Positive	Negative	Cured	2019	Successful
750	21 -40	Female	Pulmonary	N - New	Positive	Negative	Cured	2019	Successful
751	21 -40	Male	Pulmonary	T - Transfer in	Positive	Negative	Completed	2019	Successful
752	≤20	Male	Pulmonary	N - New	Positive	Negative	Cured	2019	Successful
753	41-60	Male	Pulmonary	N - New	Positive	Negative	Cured	2019	Successful
754	21 -40	Female	Pulmonary	N - New	Negative	Negative	Completed	2019	Successful
755	41-60	Female	Pulmonary	N - New	Positive	Negative	Cured	2019	Successful
756	≤20	Female	Pulmonary	N - New	Negative	Negative	Completed	2019	Successful
757	21 -40	Female	Extrapumonary	N - New		Negative	Completed	2019	Successful
758	≤20	Female	Extrapumonary	N - New		Negative	Completed	2019	Successful
759	41-60	Male	Pulmonary	N - New	Negative	Negative	Completed	2019	Successful
760	≤20	Male	Pulmonary	N - New	Negative	Negative	Completed	2019	Successful
761	21 -40	Male	Pulmonary	N - New	Positive	Negative	Cured	2019	Successful
762	21 -40	Female	Extrapumonary	N - New		Negative	Default/lost	2019	Unsuccesful
763	≤20	Male	Pulmonary	N - New	Negative	Negative	Completed	2019	Successful
764	≤20	Male	Pulmonary	N - New	Positive	Negative	Cured	2019	Successful
765	≥61	Male	Pulmonary	Previously treated	Negative	Negative	Completed	2019	Successful
766	41-60	Female	Pulmonary	N - New	Positive	Negative	Cured	2019	Successful
767	41-60	Male	Extrapumonary	N - New		Negative	Completed	2019	Successful
768	41-60	Male	Pulmonary	Previously treated	Positive	Negative	Cured	2019	Successful
769	≤20	Female	Pulmonary	N - New	Positive	Negative	Cured	2019	Successful
770	≤20	Male	Pulmonary	N - New	Positive	Negative	Cured	2019	Successful
771	21 -40	Female	Pulmonary	N - New	Positive	Negative	Cured	2019	Successful
772	21 -40	Female	Pulmonary	N - New	Positive	Negative	Cured	2019	Successful
773	21 -40	Female	Pulmonary	N - New	Positive	Negative	Cured	2019	Successful
774	21 -40	Male	Pulmonary	N - New	Positive	Negative	Cured	2019	Successful
775	41-60	Male	Pulmonary	N - New	Positive	Negative	Died	2019	Unsuccesful
776	21 -40	Male	Pulmonary	N - New	Positive	Negative	Default/lost	2019	Unsuccesful
777	21 -40	Male	Pulmonary	Previously treated	Positive	Negative	Cured	2019	Successful
778	21 -40	Female	Pulmonary	N - New	Positive	Negative	Cured	2019	Successful
779	21 -40	Male	Pulmonary	N - New	Negative	Negative	Completed	2019	Successful
780	≤20	Male	Extrapumonary	N - New		Negative	Completed	2019	Successful
781	21 -40	Male	Extrapumonary	N - New		Negative	Default/lost	2019	Unsuccesful
782	≤20	Male	Extrapumonary	N - New		Negative	Completed	2019	Successful
783	21 -40	Male	Pulmonary	N - New	Positive	Negative	Default/lost	2019	Unsuccesful
784	41-60	Male	Pulmonary	N - New	Positive	Negative	Default/lost	2019	Unsuccesful
785	21 -40	Female	Pulmonary	Previously treated	Negative	Negative	Completed	2019	Successful
786	21 -40	Female	Extrapumonary	N - New		Negative	Completed	2019	Successful
787	≤20	Male	Pulmonary	N - New	Positive	Negative	Cured	2019	Successful
788	≤20	Female	Extrapumonary	N - New		Negative	Completed	2019	Successful
789	21 -40	Male	Pulmonary	N - New	Negative	Negative	Completed	2019	Successful
790	≤20	Male	Pulmonary	N - New	Negative	Negative	Completed	2019	Successful
791	≤20	Male	Pulmonary	N - New	Negative	Negative	Completed	2019	Successful
792	21 -40	Male	Extrapumonary	N - New		Negative	Completed	2019	Successful
793	21 -40	Male	Extrapumonary	T - Transfer in			Completed	2019	Successful
794	21 -40	Male	Pulmonary	N - New	Positive	Negative	Cured	2019	Successful
795	41-60	Male	Pulmonary	N - New	Positive	Negative	Cured	2019	Successful
796	21 -40	Male	Pulmonary	N - New	Positive	Negative	Cured	2019	Successful
797	41-60	Male	Pulmonary	N - New	Positive	Negative	Cured	2019	Successful
798	21 -40	Male	Pulmonary	N - New	Positive	Negative	Cured	2019	Successful
799	21 -40	Male	Pulmonary	N - New	Positive	Negative	Cured	2019	Successful
800	≤20	Female	Pulmonary	N - New	Positive	Negative	Cured	2019	Successful
801	41-60	Female	Pulmonary	N - New	Negative	Negative	Default/lost	2019	Unsuccesful
802	≥61	Male	Pulmonary	N - New	Positive	Negative	Cured	2019	Successful
803	21 -40	Male	Pulmonary	N - New	Positive	Negative	Cured	2019	Successful
804	21 -40	Male	Extrapumonary	N - New		Negative	Completed	2019	Successful
805	≤20	Female	Pulmonary	N - New	Positive	Negative	Cured	2019	Successful
806	21 -40	Female	Extrapumonary	N - New		Negative	Completed	2019	Successful
807	21 -40	Male	Pulmonary	N - New	Positive	Negative	Cured	2019	Successful
808	21 -40	Female	Pulmonary	N - New	Positive	Negative	Cured	2019	Successful
809	21 -40	Male	Pulmonary	N - New	Positive	Negative	Cured	2019	Successful
810	≤20	Male	Pulmonary	N - New	Negative	Negative	Completed	2019	Successful
811	≤20	Male	Extrapumonary	N - New		Negative	Completed	2019	Successful
812	≤20	Male	Extrapumonary	N - New		Negative	Completed	2019	Successful
813	≤20	Male	Pulmonary	N - New	Positive	Negative	Cured	2019	Successful
814	21 -40	Female	Pulmonary	N - New	Positive	Negative	Cured	2019	Successful
815	21 -40	Male	Pulmonary	N - New	Positive	Negative	Cured	2019	Successful
816	21 -40	Male	Pulmonary	N - New	Positive	Negative	Cured	2019	Successful
817	21 -40	Male	Pulmonary	N - New	Positive	Negative	Cured	2019	Successful
818	21 -40	Male	Pulmonary	N - New	Positive	Negative	Cured	2019	Successful
819	21 -40	Male	Pulmonary	N - New	Positive	Negative	Cured	2019	Successful
820	≤20	Female	Pulmonary	T - Transfer in	Negative		Completed	2019	Successful
821	21 -40	Male	Pulmonary	T - Transfer in	Positive		Completed	2019	Successful
822	21 -40	Male	Pulmonary	N - New	Positive	Negative	Cured	2019	Successful
823	≤20	Male	Pulmonary	N - New	Positive	Negative	Cured	2019	Successful
824	21 -40	Male	Pulmonary	N - New	Positive	Negative	Cured	2019	Successful
825	21 -40	Male	Pulmonary	N - New	Positive	Negative	Died	2019	Unsuccesful
826	≤20	Male	Pulmonary	T - Transfer in	Negative		Completed	2019	Successful
827	≤20	Male	Pulmonary	T - Transfer in	Negative		Completed	2019	Successful
828	21 -40	Male	Pulmonary	Previously treated	Positive		Completed	2019	Successful
829	21 -40	Female	Pulmonary	N - New	Negative		Completed	2019	Successful
830	≤20	Male	Pulmonary	N - New	Negative		Completed	2019	Successful
831	21 -40	Male	Pulmonary	Previously treated	Negative	Negative	Completed	2019	Successful
832	21 -40	Male	Extrapumonary	N - New		Negative	Default/lost	2019	Unsuccesful
833	≤20	Female	Extrapumonary	T - Transfer in			Completed	2019	Successful
834	≤20	Male	Pulmonary	N - New	Negative	Negative	Completed	2019	Successful
835	21 -40	Male	Pulmonary	N - New	Negative	Negative	Default/lost	2019	Unsuccesful
836	≤20	Male	Pulmonary	T - Transfer in	Negative	Negative	Completed	2019	Successful
837	≤20	Female	Extrapumonary	N - New		Negative	Not evaluated	2019	Unsuccesful
838	41-60	Male	Pulmonary	N - New	Positive	Negative	Cured	2019	Successful
839	≤20	Female	Extrapumonary	T - Transfer in			Completed	2019	Successful
840	21 -40	Female	Extrapumonary	N - New		Positive	Completed	2019	Successful
841	≤20	Female	Pulmonary	Previously treated	Negative	Negative	Completed	2019	Successful
842	≤20	Female	Pulmonary	N - New	Positive	Negative	Cured	2019	Successful
843	21 -40	Male	Extrapumonary	N - New		Negative	Completed	2019	Successful
844	21 -40	Male	Pulmonary	N - New	Positive	Negative	Cured	2019	Successful
845	21 -40	Female	Pulmonary	N - New	Negative		Completed	2019	Successful
846	≤20	Male	Pulmonary	N - New	Positive	Negative	Died	2019	Unsuccesful
847	21 -40	Male	Pulmonary	N - New	Positive	Negative	Died	2019	Unsuccesful
848	21 -40	Male	Pulmonary	N - New	Positive	Negative	Default/lost	2019	Unsuccesful
849	21 -40	Male	Pulmonary	N - New	Positive	Negative	Completed	2019	Successful
850	≤20	Female	Pulmonary	T - Transfer in	Negative		Completed	2019	Successful
851	≤20	Female	Pulmonary	T - Transfer in	Negative		Completed	2019	Successful
852	≤20	Male	Extrapumonary	N - New		Negative	Completed	2019	Successful
853	21 -40	Male	Pulmonary	N - New	Positive	Negative	Default/lost	2019	Unsuccesful
854	21 -40	Male	Extrapumonary	N - New		Negative	Default/lost	2019	Unsuccesful
855	21 -40	Male	Pulmonary	N - New	Positive	Negative	Cured	2019	Successful
856	≥61	Female	Pulmonary	N - New	Negative	Negative	Completed	2019	Successful
857	≤20	Male	Pulmonary	N - New	Positive	Negative	Cured	2019	Successful
858	≤20	Male	Extrapumonary	T - Transfer in			Completed	2019	Successful
859	≤20	Male	Pulmonary	N - New	Positive	Negative	Cured	2019	Successful
860	≤20	Male	Pulmonary	N - New	Positive	Negative	Cured	2019	Successful
861	≥61	Female	Pulmonary	N - New	Positive	Negative	Cured	2019	Successful
862	21 -40	Male	Pulmonary	N - New	Negative	Negative	Completed	2019	Successful
863	≤20	Male	Pulmonary	N - New	Positive	Negative	Cured	2019	Successful
864	21 -40	Male	Pulmonary	N - New	Positive	Negative	Cured	2019	Successful
865	21 -40	Male	Extrapumonary	N - New		Negative	Completed	2019	Successful
866	≤20	Male	Pulmonary		Positive	Negative	Failure	2019	Unsuccesful
867	21 -40	Female	Pulmonary	Previously treated	Positive	Negative	Completed	2019	Successful
868	21 -40	Female	Extrapumonary	N - New		Negative	Completed	2019	Successful
869	41-60	Male	Pulmonary		Positive	Negative	Failure	2019	Unsuccesful
870	≤20	Female	Pulmonary	T - Transfer in	Positive	Negative	Cured	2019	Successful
871	21 -40	Male	Pulmonary	N - New	Positive	Negative	Cured	2019	Successful
872	41-60	Male	Extrapumonary	N - New			Completed	2019	Successful
873	21 -40	Female	Pulmonary	N - New	Negative		Completed	2019	Successful
874	21 -40	Male	Pulmonary	Previously treated	Positive	Negative	Cured	2019	Successful
875	21 -40	Male	Pulmonary	N - New	Positive		Cured	2019	Successful
876	21 -40	Male	Pulmonary	N - New	Positive		Died	2019	Unsuccesful
877	21 -40	Male	Pulmonary	N - New	Positive		Cured	2019	Successful
878	21 -40	Male	Pulmonary	N - New	Positive		Cured	2019	Successful
879	≥61	Male	Extrapumonary	N - New		Negative	Completed	2019	Successful
880	≤20	Male	Pulmonary	N - New	Negative	Negative	Completed	2019	Successful
881	≤20	Female	Extrapumonary	N - New		Negative	Completed	2019	Successful
882	21 -40	Male	Pulmonary	N - New	Positive	Negative	Cured	2019	Successful
883	≥61	Male	Pulmonary	Previously treated	Negative	Negative	Died	2019	Unsuccesful
884	21 -40	Male	Pulmonary	N - New	Negative	Negative	Completed	2019	Successful
885	41-60	Male	Pulmonary	N - New	Negative	Negative	Completed	2019	Successful
886	21 -40	Male	Pulmonary	N - New	Positive	Negative	Cured	2019	Successful
887	41-60	Male	Pulmonary	Previously treated	Negative	Negative	Died	2019	Unsuccesful
888	≤20	Male	Extrapumonary			Negative	Completed	2019	Successful
889	21 -40	Male	Pulmonary	N - New	Positive	Negative	Cured	2019	Successful
890	≤20	Male	Pulmonary	N - New	Negative	Negative	Completed	2019	Successful
891	41-60	Female	Extrapumonary	N - New		Negative	Completed	2019	Successful
892	21 -40	Female	Extrapumonary	N - New		Negative	Completed	2019	Successful
893	21 -40	Male	Pulmonary	N - New	Positive	Negative	Completed	2019	Successful
894	≥61	Male	Pulmonary	N - New	Positive	Positive	Completed	2019	Successful
895	41-60	Male	Pulmonary	N - New	Negative	Negative	Completed	2019	Successful
896	41-60	Male	Pulmonary	Previously treated	Negative	Negative	Died	2019	Unsuccesful
897	21 -40	Female	Extrapumonary	N - New		Negative	Completed	2019	Successful
898	21 -40	Female	Pulmonary	T - Transfer in	Negative		Completed	2019	Successful
899	≤20	Male	Pulmonary	N - New	Negative	Negative	Completed	2019	Successful
900	41-60	Male	Pulmonary	N - New	Positive	Negative	Cured	2019	Successful
901	≤20	Male	Pulmonary	N - New	Negative	Negative	Completed	2019	Successful
902	41-60	Male	Pulmonary	N - New	Positive	Positive	Cured	2019	Successful
903	41-60	Female	Pulmonary	Previously treated	Positive		Default/lost	2019	Unsuccesful
904	41-60	Male	Pulmonary	N - New	Positive	Positive	Cured	2019	Successful
905	21 -40	Male	Pulmonary	N - New	Negative	Negative	Completed	2019	Successful
906	41-60	Female	Pulmonary	T - Transfer in		Negative	Completed	2019	Successful
907	21 -40	Female	Pulmonary	N - New	Negative	Negative	Completed	2019	Successful
908	≤20	Male	Pulmonary	N - New	Positive	Negative	Cured	2019	Successful
909	21 -40	Male	Pulmonary	N - New	Positive	Negative	Cured	2019	Successful
910	21 -40	Male	Pulmonary	N - New	Positive	Negative	Cured	2019	Successful
911	21 -40	Male	Pulmonary	N - New	Positive	Negative	Cured	2019	Successful
912	≥61	Male		T - Transfer in		Negative	Cured	2019	Successful
913	21 -40	Male	Pulmonary	N - New	Positive	Negative	Cured	2019	Successful
914	41-60	Male	Pulmonary	N - New	Positive	Negative	Not evaluated	2019	Unsuccesful
915	≤20	Female	Extrapumonary	N - New		Negative	Completed	2019	Successful
916	≥61	Male	Pulmonary	N - New	Positive	Negative	Cured	2019	Successful
917	21 -40	Female	Pulmonary	N - New	Positive	Negative	Cured	2019	Successful
918	21 -40	Male	Pulmonary	N - New	Positive	Negative	Cured	2019	Successful
919	≤20	Female	Pulmonary	N - New	Negative	Negative	Completed	2019	Successful
920	≤20	Female	Extrapumonary	N - New		Negative	Completed	2019	Successful
921	21 -40	Male	Pulmonary	N - New	Positive	Negative	Cured	2019	Successful
922	41-60	Male	Extrapumonary	N - New		Negative	Completed	2019	Successful
923	≤20	Female	Extrapumonary	N - New		Negative	Completed	2019	Successful
924	≤20	Female	Extrapumonary	N - New		Negative	Completed	2019	Successful
925	≤20	Female	Extrapumonary	N - New		Negative	Completed	2019	Successful
926	≤20	Male	Pulmonary	N - New	Positive	Negative	Cured	2019	Successful
927	21 -40	Male	Pulmonary	T - Transfer in		Negative	Cured	2019	Successful
928	≤20	Male	Extrapumonary	T - Transfer in		Negative	Completed	2019	Successful
929	≤20	Female	Pulmonary	N - New	Positive	Negative	Cured	2019	Successful
930	≤20	Male	Extrapumonary	N - New		Negative	Completed	2019	Successful
931	21 -40	Male	Pulmonary	N - New	Positive	Negative	Default/lost	2019	Unsuccesful
932	≤20	Female	Extrapumonary	N - New		Negative	Completed	2019	Successful
933	21 -40	Male	Extrapumonary	N - New		Negative	Completed	2019	Successful
934	≤20	Female	Extrapumonary	N - New		Negative	Completed	2019	Successful
935	41-60	Male	Pulmonary	N - New	Positive	Negative	Cured	2019	Successful
936	21 -40	Male	Pulmonary	N - New	Negative	Negative	Completed	2019	Successful
937	41-60	Male	Pulmonary	N - New	Positive	Negative	Not evaluated	2019	Unsuccesful
938	≤20	Male	Extrapumonary	N - New		Negative	Completed	2019	Successful
939	21 -40	Male	Pulmonary	N - New	Positive	Negative	Cured	2019	Successful
940	41-60	Male	Extrapumonary	N - New		Negative	Not evaluated	2019	Unsuccesful
941	≤20	Female		T - Transfer in		Negative	Completed	2019	Successful
942	41-60	Male	Pulmonary	Previously treated	Positive	Negative	Cured	2019	Successful
943	≤20	Male	Extrapumonary	N - New			Completed	2019	Successful
944	≤20	Female	Pulmonary	N - New	Positive		Cured	2019	Successful
945	41-60	Male	Pulmonary	Previously treated	Positive		Cured	2019	Successful
946	≥61	Male	Pulmonary	Previously treated	Positive	Negative	Cured	2019	Successful
947	41-60	Male	Extrapumonary	N - New		Negative	Completed	2019	Successful
948	≤20	Male	Extrapumonary	Previously treated		Negative	Completed	2019	Successful
949	41-60	Male	Pulmonary	Previously treated	Positive	Negative	Died	2019	Unsuccesful
950	≤20	Male	Pulmonary	N - New	Positive	Negative	Cured	2019	Successful
951	21 -40	Male	Pulmonary	N - New	Positive	Negative	Completed	2019	Successful
952	41-60	Female	Pulmonary	N - New	Positive	Negative	Cured	2019	Successful
953	≤20	Male	Extrapumonary	N - New		Negative	Completed	2019	Successful
954	21 -40	Male	Extrapumonary	N - New		Negative	Not evaluated	2019	Unsuccesful
955	21 -40	Male	Extrapumonary	N - New		Positive	Completed	2019	Successful
956	21 -40	Male	Pulmonary	N - New	Positive	Negative	Cured	2019	Successful
957	21 -40	Male	Pulmonary	N - New	Positive	Positive	Cured	2019	Successful
958	21 -40	Male	Pulmonary	N - New	Positive	Negative	Cured	2019	Successful
959	21 -40	Female	Extrapumonary	N - New			Completed	2019	Successful
960	≤20	Male	Pulmonary	T - Transfer in	Negative		Completed	2019	Successful
961	21 -40	Male	Pulmonary	N - New	Positive	Negative	Cured	2019	Successful
962	41-60	Male	Extrapumonary	N - New		Negative	Completed	2019	Successful
963	21 -40	Female	Pulmonary	N - New	Positive	Negative	Cured	2019	Successful
964	41-60	Male	Extrapumonary	N - New		Negative	Completed	2019	Successful
965	21 -40	Male	Pulmonary	N - New	Positive	Negative	Cured	2019	Successful
966	41-60	Female	Extrapumonary	N - New		Negative	Completed	2019	Successful
967	21 -40	Male	Pulmonary	N - New	Positive	Negative	Cured	2019	Successful
968	21 -40	Male	Pulmonary	N - New	Positive	Negative	Cured	2019	Successful
969	21 -40	Male	Pulmonary	N - New	Positive	Negative	Cured	2019	Successful
970	21 -40	Male	Pulmonary	N - New	Positive	Negative	Cured	2019	Successful
971	21 -40	Female	Extrapumonary	N - New		Negative	Completed	2019	Successful
972	21 -40	Male	Pulmonary	N - New	Positive	Negative	Cured	2019	Successful
973	21 -40	Male	Extrapumonary	N - New		Negative	Completed	2019	Successful
974	41-60	Female	Pulmonary	N - New	Positive	Negative	Cured	2019	Successful
975	21 -40	Male	Pulmonary	N - New	Positive	Negative	Cured	2019	Successful
976	21 -40	Male	Pulmonary	N - New	Positive	Negative	Cured	2019	Successful
977	21 -40	Male	Extrapumonary	N - New		Negative	Completed	2019	Successful
978	≥61	Male	Extrapumonary	N - New		Negative	Completed	2019	Successful
979	21 -40	Male	Pulmonary	N - New	Negative	Negative	Completed	2019	Successful
980	21 -40	Male	Pulmonary	Previously treated	Positive	Negative	Default/lost	2020	Unsuccesful
981	41-60	Female	Pulmonary	N - New	Positive	Negative	Cured	2020	Successful
982	21 -40	Male	Extrapumonary	N - New		Negative	Not evaluated	2020	Unsuccesful
983	21 -40	Male	Extrapumonary	N - New		Negative	Completed	2020	Successful
984	21 -40	Female	Pulmonary	N - New	Positive	Negative	Cured	2020	Successful
985	21 -40	Male	Pulmonary	N - New	Negative	Negative	Completed	2020	Successful
986	≥61	Male	Pulmonary	N - New	Positive	Negative	Died	2020	Unsuccesful
987	≤20	Female	Extrapumonary	N - New		Negative	Completed	2020	Successful
988	≤20	Female	Extrapumonary	N - New		Negative	Completed	2020	Successful
989	21 -40	Male	Pulmonary	N - New	Positive	Negative	Died	2020	Unsuccesful
990	21 -40	Male	Pulmonary	N - New	Negative	Negative	Completed	2020	Successful
991	≤20	Female	Pulmonary	N - New	Positive	Negative	Cured	2020	Successful
992	21 -40	Male	Pulmonary	N - New	Positive	Positive	Cured	2020	Successful
993	21 -40	Male	Pulmonary	N - New	Negative	Negative	Completed	2020	Successful
994	≥61	Male	Pulmonary	N - New	Positive	Negative	Cured	2020	Successful
995	41-60	Female	Pulmonary	N - New	Positive	Negative	Cured	2020	Successful
996	≤20	Male	Pulmonary	N - New	Positive	Negative	Cured	2020	Successful
997	21 -40	Male	Pulmonary	N - New	Positive	Negative	Cured	2020	Successful
998	21 -40	Male	Pulmonary	N - New	Positive	Negative	Cured	2020	Successful
999	41-60	Female	Extrapumonary	N - New		Negative	Completed	2020	Successful
1000	21 -40	Male	Pulmonary	N - New	Positive	Negative	Cured	2020	Successful
1001	21 -40	Male	Pulmonary	N - New	Positive	Negative	Cured	2020	Successful
1002	≤20	Female	Pulmonary	N - New	Negative	Negative	Completed	2020	Successful
1003	41-60	Male	Pulmonary	N - New	Positive	Negative	Cured	2020	Successful
1004	21 -40	Male	Pulmonary	N - New	Positive	Negative	Cured	2020	Successful
1005	21 -40	Male	Pulmonary	N - New	Positive	Negative	Cured	2020	Successful
1006	21 -40	Female	Pulmonary	Previously treated	Positive	Negative	Cured	2020	Successful
1007	≤20	Male	Extrapumonary	N - New		Negative	Completed	2020	Successful
1008	≤20	Female	Extrapumonary	N - New		Negative	Not evaluated	2020	Unsuccesful
1009	≤20	Male	Extrapumonary	N - New		Negative	Completed	2020	Successful
1010	41-60	Male	Pulmonary	N - New	Positive	Negative	Cured	2020	Successful
1011	21 -40	Male	Pulmonary	N - New	Positive	Negative	Cured	2020	Successful
1012	21 -40	Female	Pulmonary	Previously treated	Positive	Negative	Cured	2020	Successful
1013	21 -40	Male	Extrapumonary	N - New		Negative	Completed	2020	Successful
1014	≤20	Male	Pulmonary	N - New	Positive	Negative	Cured	2020	Successful
1015	41-60	Female	Pulmonary	N - New	Positive	Negative	Cured	2020	Successful
1016	21 -40	Male	Pulmonary	N - New	Negative	Negative	Completed	2020	Successful
1017	21 -40	Male	Extrapumonary	N - New		Negative	Completed	2020	Successful
1018	41-60	Male	Pulmonary	N - New	Positive	Negative	Cured	2020	Successful
1019	≤20	Male	Pulmonary	N - New	Positive	Negative	Cured	2020	Successful
1020	21 -40	Male		T - Transfer in		Negative	Cured	2020	Successful
1021	21 -40	Male	Extrapumonary	N - New		Negative	Completed	2020	Successful
1022	21 -40	Male	Pulmonary	T - Transfer in	Positive	Negative	Cured	2020	Successful
1023	21 -40	Female	Extrapumonary	N - New		Negative	Completed	2020	Successful
1024	≤20	Male	Pulmonary	N - New	Positive	Negative	Cured	2020	Successful
1025	41-60	Male	Pulmonary	N - New	Positive	Positive	Cured	2020	Successful
1026	21 -40	Male	Pulmonary	N - New	Positive	Negative	Cured	2020	Successful
1027	≥61	Male	Pulmonary	N - New	Positive	Negative	Cured	2020	Successful
1028	≤20	Female	Extrapumonary	N - New		Negative	Completed	2020	Successful
1029	21 -40	Male	Pulmonary	N - New	Positive	Negative	Cured	2020	Successful
1030	21 -40	Male	Pulmonary	N - New	Positive	Negative	Cured	2020	Successful
1031	21 -40	Male	Pulmonary	N - New	Positive	Negative	Cured	2020	Successful
1032	21 -40	Female	Pulmonary	N - New	Positive	Negative	Cured	2020	Successful
1033	21 -40	Male	Pulmonary	N - New	Positive	Negative	Cured	2020	Successful
1034	41-60	Female	Pulmonary	N - New	Positive	Negative	Died	2020	Unsuccesful
1035	21 -40	Male	Pulmonary	N - New	Positive	Negative	Cured	2020	Successful
1036	21 -40	Female	Pulmonary	N - New	Positive	Negative	Cured	2020	Successful
1037	41-60	Male	Pulmonary	Previously treated	Positive	Negative	Cured	2020	Successful
1038	41-60	Male	Extrapumonary	N - New		Negative	Completed	2020	Successful
1039	≤20	Male	Extrapumonary	N - New		Negative	Completed	2020	Successful
1040	21 -40	Male	Pulmonary	N - New	Positive	Negative	Cured	2020	Successful
1041	≥61	Male	Pulmonary	Previously treated	Positive	Negative	Cured	2020	Successful
1042	21 -40	Male	Extrapumonary	N - New		Negative	Completed	2020	Successful
1043	21 -40	Female	Pulmonary	Previously treated	Positive	Negative	Cured	2020	Successful
1044	21 -40	Female		T - Transfer in			Not evaluated	2020	Unsuccesful
1045	41-60	Female	Pulmonary	N - New	Negative	Negative	Completed	2020	Successful
1046	21 -40	Female	Pulmonary	N - New	Negative	Negative	Completed	2020	Successful
1047	≤20	Male	Pulmonary	N - New	Positive	Negative	Cured	2020	Successful
1048	21 -40	Female	Extrapumonary	N - New		Negative	Completed	2020	Successful
1049	41-60	Male	Extrapumonary	N - New		Negative	Died	2020	Unsuccesful
1050	21 -40	Male	Pulmonary	N - New	Positive	Negative	Cured	2020	Successful
1051	≥61	Male	Pulmonary	N - New	Negative	Negative	Completed	2020	Successful
1052	≤20	Male	Extrapumonary	N - New		Negative	Completed	2020	Successful
1053	≤20	Female	Extrapumonary	N - New		Negative	Completed	2020	Successful
1054	41-60	Female	Extrapumonary	N - New		Negative	Completed	2020	Successful
1055	41-60	Male	Pulmonary	N - New	Positive	Negative	Cured	2020	Successful
1056	≤20	Male	Extrapumonary	N - New		Negative	Completed	2020	Successful
1057	41-60	Female	Pulmonary	N - New	Negative	Negative	Completed	2020	Successful
1058	21 -40	Male	Extrapumonary	N - New		Negative	Completed	2020	Successful
1059	21 -40	Male		T - Transfer in		Negative	Completed	2020	Successful
1060	21 -40	Male	Pulmonary	Previously treated	Positive	Negative	Cured	2020	Successful
1061	21 -40	Male	Pulmonary	N - New	Negative	Negative	Completed	2020	Successful
1062	21 -40	Male	Pulmonary	N - New	Positive	Negative	Cured	2020	Successful
1063	21 -40	Male	Pulmonary	N - New	Positive	Negative	Default/lost	2020	Unsuccesful
1064	21 -40	Male	Pulmonary	Previously treated	Positive	Negative	Cured	2020	Successful
1065	≤20	Male	Pulmonary	N - New	Positive	Negative	Cured	2020	Successful
1066	21 -40	Male	Pulmonary	N - New	Negative	Negative	Completed	2020	Successful
1067	≤20	Female	Extrapumonary	N - New		Negative	Completed	2020	Successful
1068	41-60	Male	Pulmonary	N - New	Positive	Negative	Cured	2020	Successful
1069	≤20	Female	Pulmonary	N - New	Negative	Negative	Completed	2020	Successful
1070	21 -40	Male	Pulmonary	N - New	Negative	Negative	Completed	2020	Successful
1071	21 -40	Male	Pulmonary	N - New	Positive	Positive	Cured	2020	Successful
1072	21 -40	Female	Extrapumonary	N - New		Negative	Completed	2020	Successful
1073	≤20	Male	Pulmonary	N - New	Negative	Negative	Completed	2020	Successful
1074	21 -40	Male	Pulmonary	N - New	Negative	Negative	Completed	2020	Successful
1075	21 -40	Male	Pulmonary	N - New	Positive	Negative	Cured	2020	Successful
1076	≤20	Male	Pulmonary	N - New	Negative	Negative	Completed	2020	Successful
1077	21 -40	Male	Extrapumonary	N - New		Negative	Completed	2020	Successful
1078	21 -40	Male	Pulmonary	N - New	Positive	Negative	Cured	2020	Successful
1079	21 -40	Male	Pulmonary	N - New	Positive	Negative	Cured	2020	Successful
1080	≤20	Male	Pulmonary	N - New	Negative	Negative	Completed	2020	Successful
1081	≤20	Female	Extrapumonary	N - New		Negative	Completed	2020	Successful
1082	≤20	Female	Extrapumonary	N - New		Negative	Completed	2020	Successful
1083	≤20	Female	Extrapumonary	N - New		Negative	Completed	2020	Successful
1084	21 -40	Female	Extrapumonary	N - New		Negative	Completed	2020	Successful
1085	21 -40	Male	Extrapumonary	N - New		Negative	Completed	2020	Successful
1086	21 -40	Male	Pulmonary	N - New	Negative	Negative	Completed	2020	Successful
1087	21 -40	Male	Pulmonary	N - New	Positive	Negative	Cured	2020	Successful
1088	≤20	Female	Pulmonary	N - New	Negative	Negative	Completed	2020	Successful
1089	≤20	Male	Extrapumonary	N - New		Negative	Died	2020	Unsuccesful
1090	≤20	Male	Pulmonary	N - New	Negative	Negative	Completed	2020	Successful
1091	21 -40	Female	Extrapumonary	N - New		Negative	Completed	2020	Successful
1092	21 -40	Male	Pulmonary	N - New	Positive	Negative	Cured	2020	Successful
1093	≥61	Male	Extrapumonary	N - New		Negative	Default/lost	2020	Unsuccesful
1094	≤20	Male	Extrapumonary	N - New		Negative	Completed	2020	Successful
1095	≥61	Male		T - Transfer in			Completed	2020	Successful
1096	≤20	Male	Extrapumonary	N - New		Negative	Completed	2020	Successful
1097	21 -40	Female	Pulmonary	N - New	Positive	Negative	Cured	2020	Successful
1098	41-60	Male	Pulmonary	N - New	Negative	Negative	Completed	2020	Successful
1099	21 -40	Female	Pulmonary	N - New	Negative	Negative	Completed	2020	Successful
1100	41-60	Male	Pulmonary	N - New	Negative	Negative	Completed	2020	Successful
1101	≤20	Male	Pulmonary	N - New	Positive	Negative	Cured	2020	Successful
1102	41-60	Female	Pulmonary	N - New	Positive	Negative	Cured	2020	Successful
1103	≤20	Male	Extrapumonary	N - New		Negative	Died	2020	Unsuccesful
1104	≤20	Male	Pulmonary	N - New	Negative	Negative	Completed	2020	Successful
1105	21 -40	Male	Pulmonary	N - New	Positive	Negative	Cured	2020	Successful
1106	21 -40	Female	Extrapumonary	N - New		Negative	Completed	2020	Successful
1107	41-60	Female	Extrapumonary	N - New		Negative	Died	2020	Unsuccesful
1108	21 -40	Male	Extrapumonary	N - New		Positive	Completed	2020	Successful
1109	21 -40	Male		T - Transfer in			Completed	2020	Successful
1110	≤20	Male	Pulmonary	N - New	Negative	Negative	Completed	2020	Successful
1111	≤20	Male	Extrapumonary	N - New		Negative	Completed	2020	Successful
1112	41-60	Male	Pulmonary	N - New	Positive	Positive	Died	2020	Unsuccesful
1113	≤20	Male	Pulmonary	N - New	Negative	Negative	Died	2020	Unsuccesful
1114	21 -40	Male	Pulmonary	N - New	Positive	Negative	Cured	2020	Successful
1115	≤20	Female	Extrapumonary	N - New			Completed	2020	Successful
1116	21 -40	Male	Pulmonary	N - New	Positive		Cured	2020	Successful
1117	41-60	Female	Pulmonary	N - New	Positive		Cured	2020	Successful
1118	≤20	Male	Pulmonary	N - New	Positive		Cured	2020	Successful
1119	41-60	Male	Pulmonary	Previously treated	Positive	Negative	Cured	2020	Successful
1120	21 -40	Male	Pulmonary	N - New	Positive	Negative	Cured	2020	Successful
1121	21 -40	Female	Pulmonary	Previously treated	Positive	Negative	Cured	2020	Successful
1122	≤20	Male	Pulmonary	T - Transfer in	Negative	Negative	Completed	2020	Successful
1123	≤20	Male	Extrapumonary	N - New		Negative	Completed	2020	Successful
1124	21 -40	Male	Pulmonary	Previously treated	Positive	Negative	Cured	2020	Successful
1125	≤20	Female	Pulmonary	N - New	Positive	Negative	Died	2020	Unsuccesful
1126	21 -40	Female	Extrapumonary	N - New		Negative	Completed	2020	Successful
1127	21 -40	Female	Extrapumonary	N - New		Negative	Completed	2020	Successful
1128	≤20	Female	Pulmonary	N - New	Positive	Negative	Cured	2020	Successful
1129	21 -40	Male	Extrapumonary	N - New		Negative	Completed	2020	Successful
1130	21 -40	Male	Extrapumonary	N - New		Negative	Completed	2020	Successful
1131	41-60	Male	Extrapumonary	N - New		Negative	Completed	2020	Successful
1132	≤20	Female	Pulmonary	N - New	Negative	Negative	Completed	2020	Successful
1133	41-60	Male	Pulmonary	N - New	Negative	Negative	Completed	2020	Successful
1134	21 -40	Male	Pulmonary	N - New	Positive	Negative	Died	2020	Unsuccesful
1135	≤20	Male	Pulmonary	N - New	Positive	Negative	Cured	2020	Successful
1136	≤20	Female	Pulmonary	N - New	Negative	Negative	Completed	2020	Successful
1137	≤20	Male	Pulmonary	N - New	Positive	Negative	Cured	2020	Successful
1138	≤20	Female	Pulmonary	N - New	Positive	Negative	Cured	2020	Successful
1139	41-60	Male	Pulmonary	N - New	Negative	Negative	Completed	2020	Successful
1140	≤20	Female	Pulmonary	N - New	Negative	Negative	Completed	2020	Successful
1141	41-60	Male	Pulmonary	N - New	Negative	Negative	Not evaluated	2020	Unsuccesful
1142	41-60	Male	Extrapumonary	N - New		Negative	Completed	2020	Successful
1143	≤20	Male	Extrapumonary	N - New		Negative	Completed	2020	Successful
1144	≤20	Male	Pulmonary	N - New	Positive	Negative	Cured	2020	Successful
1145	≤20	Male	Pulmonary	N - New	Negative	Negative	Completed	2020	Successful
1146	≤20	Female	Pulmonary	N - New	Negative	Negative	Completed	2020	Successful
1147	21 -40	Male	Extrapumonary			Positive	Completed	2020	Successful
1148	≤20	Female	Pulmonary	N - New	Positive	Negative	Cured	2020	Successful
1149	21 -40	Male	Pulmonary	N - New	Positive	Negative	Cured	2020	Successful
1150	21 -40	Male	Pulmonary	N - New	Negative	Negative	Completed	2020	Successful
1151	21 -40	Male	Pulmonary	N - New	Positive	Negative	Cured	2020	Successful
1152	21 -40	Male	Pulmonary	N - New	Positive	Negative	Cured	2020	Successful
1153	21 -40	Male	Extrapumonary	N - New		Negative	Completed	2020	Successful
1154	≤20	Male	Extrapumonary	N - New		Negative	Completed	2020	Successful
1155	21 -40	Male	Pulmonary	N - New	Positive	Negative	Cured	2020	Successful
1156	21 -40	Male	Extrapumonary	N - New		Negative	Completed	2020	Successful
1157	21 -40	Male	Pulmonary	T - Transfer in	Positive		Completed	2020	Successful
1158	41-60	Female	Pulmonary		Negative	Negative	Completed	2020	Successful
1159	41-60	Female	Extrapumonary			Negative	Completed	2020	Successful
1160	≤20	Male	Extrapumonary			Negative	Completed	2020	Successful
1161	≤20	Female	Pulmonary		Negative	Negative	Completed	2020	Successful
1162	21 -40	Female	Pulmonary		Negative	Negative	Completed	2020	Successful
1163	≤20	Male	Pulmonary		Positive	Negative	Cured	2020	Successful
1164	≥61	Female	Pulmonary		Negative	Negative	Completed	2020	Successful
1165	≤20	Male	Pulmonary		Negative	Negative	Completed	2020	Successful
1166	41-60	Male	Extrapumonary			Negative	Completed	2020	Successful
1167	21 -40	Male	Extrapumonary			Negative	Completed	2020	Successful
1168	41-60	Male	Extrapumonary	N - New		Negative	Completed	2020	Successful
1169	41-60	Male	Pulmonary	T - Transfer in	Positive	Negative	Completed	2020	Successful
1170	≤20	Male	Pulmonary	N - New	Positive	Negative	Cured	2020	Successful
1171	21 -40	Male	Extrapumonary	N - New		Negative	Completed	2020	Successful
1172	21 -40	Male	Pulmonary	N - New	Positive	Negative	Cured	2020	Successful
1173	21 -40	Male	Extrapumonary	N - New		Negative	Completed	2020	Successful
1174	≥61	Female	Pulmonary	N - New	Negative	Positive	Completed	2020	Successful
1175	21 -40	Male	Pulmonary	N - New	Negative	Negative	Completed	2020	Successful
1176	21 -40	Female	Pulmonary	T - Transfer in	Positive	Negative	Cured	2020	Successful
1177	≤20	Female	Extrapumonary	N - New		Negative	Completed	2020	Successful
1178	21 -40	Male	Pulmonary	Previously treated	Positive	Negative	Cured	2020	Successful
1179	21 -40	Male	Pulmonary	N - New	Positive	Negative	Cured	2020	Successful
1180	≤20	Male	Extrapumonary	N - New		Negative	Completed	2020	Successful
1181	21 -40	Male	Extrapumonary	N - New		Negative	Completed	2020	Successful
1182	21 -40	Male	Pulmonary	N - New	Positive	Negative	Default/lost	2020	Unsuccesful
1183	≤20	Female	Pulmonary	N - New	Positive	Negative	Cured	2020	Successful
1184	≤20	Male	Extrapumonary	N - New		Negative	Completed	2020	Successful
1185	≤20	Male	Pulmonary	N - New	Positive	Negative	Cured	2020	Successful
1186	≥61	Male	Pulmonary	N - New	Negative	Negative	Completed	2020	Successful
1187	21 -40	Male	Pulmonary	N - New	Positive	Negative	Cured	2020	Successful
1188	≥61	Male	Extrapumonary	N - New		Negative	Completed	2020	Successful
1189	21 -40	Male	Pulmonary	N - New	Positive	Negative	Cured	2020	Successful
1190	21 -40	Female	Pulmonary	N - New	Positive	Negative	Cured	2020	Successful
1191	21 -40	Female	Extrapumonary	N - New		Negative	Completed	2020	Successful
1192	21 -40	Female	Pulmonary	N - New	Negative	Negative	Completed	2020	Successful
1193	41-60	Female	Pulmonary	N - New	Positive	Negative	Cured	2020	Successful
1194	≤20	Female	Pulmonary	N - New	Positive	Negative	Cured	2020	Successful
1195	21 -40	Male	Pulmonary	N - New	Positive		Cured	2020	Successful
1196	≤20	Female	Extrapumonary	N - New		Negative	Completed	2020	Successful
1197	≤20	Male	Extrapumonary	N - New		Negative	Completed	2020	Successful
1198	41-60	Male	Pulmonary	N - New	Positive	Negative	Cured	2020	Successful
1199	21 -40	Male	Pulmonary	N - New	Positive	Negative	Cured	2020	Successful
1200	41-60	Female	Extrapumonary	N - New		Negative	Completed	2020	Successful
1201	≤20	Female	Pulmonary	N - New	Positive	Negative	Cured	2020	Successful
1202	≥61	Male	Pulmonary	T - Transfer in	Positive	Negative	Completed	2020	Successful
1203	41-60	Male	Extrapumonary	N - New		Negative	Completed	2020	Successful
1204	21 -40	Male	Pulmonary	N - New	Positive	Negative	Cured	2020	Successful
1205	21 -40	Female	Pulmonary	N - New	Negative	Negative	Completed	2020	Successful
1206	21 -40	Male	Pulmonary	N - New	Positive	Negative	Cured	2020	Successful
1207	21 -40	Male	Extrapumonary	N - New		Negative	Completed	2020	Successful
1208	21 -40	Male	Pulmonary	N - New	Positive	Negative	Cured	2020	Successful
1209	21 -40	Male	Pulmonary	N - New	Negative	Negative	Completed	2020	Successful
1210	41-60	Male	Pulmonary	N - New	Positive	Negative	Cured	2020	Successful
1211	41-60	Male	Pulmonary	N - New	Positive	Negative	Cured	2020	Successful
1212	≤20	Female	Extrapumonary	N - New		Negative	Completed	2020	Successful
1213	≤20	Male	Pulmonary	N - New	Positive	Negative	Cured	2020	Successful
1214	≥61	Male	Pulmonary	T - Transfer in	Negative		Completed	2020	Successful
1215	21 -40	Female	Pulmonary	N - New	Positive	Negative	Cured	2020	Successful
1216	21 -40	Male	Pulmonary	N - New	Negative	Negative	Completed	2020	Successful
1217	21 -40	Female	Pulmonary	T - Transfer in	Positive		Not evaluated	2020	Unsuccesful
1218	21 -40	Male	Pulmonary	T - Transfer in	Negative		Not evaluated	2020	Unsuccesful
1219	21 -40	Male	Pulmonary	N - New	Positive	Negative	Cured	2020	Successful
1220	41-60	Male	Extrapumonary	N - New		Negative	Completed	2020	Successful
1221	≤20	Male	Extrapumonary	N - New		Negative	Completed	2020	Successful
1222	≤20	Female	Extrapumonary	N - New		Negative	Completed	2020	Successful
1223	21 -40	Female	Pulmonary	Previously treated	Positive	Negative	Cured	2020	Successful
1224	≤20	Female	Extrapumonary	N - New		Negative	Completed	2020	Successful
1225	41-60	Male	Pulmonary	N - New	Negative	Negative	Completed	2020	Successful
1226	41-60	Male	Extrapumonary	N - New		Negative	Completed	2020	Successful
1227	≤20	Female	Extrapumonary	N - New		Negative	Completed	2020	Successful
1228	21 -40	Male		T - Transfer in			Completed	2020	Successful
1229	21 -40	Male		T - Transfer in			Completed	2020	Successful
1230	21 -40	Male	Extrapumonary	N - New		Negative	Completed	2020	Successful
1231	21 -40	Male	Extrapumonary	N - New		Negative	Completed	2020	Successful
1232	≤20	Female	Extrapumonary	N - New		Negative	Completed	2020	Successful
1233	21 -40	Male	Pulmonary	Previously treated	Positive	Negative	Cured	2020	Successful
1234	≤20	Male	Extrapumonary				Completed	2020	Successful
1235	21 -40	Female	Extrapumonary	N - New		Negative	Completed	2020	Successful
1236	≤20	Male	Extrapumonary	N - New		Negative	Completed	2020	Successful
1237	21 -40	Female	Pulmonary	T - Transfer in	Positive		Cured	2020	Successful
1238	21 -40	Male	Extrapumonary	N - New		Negative	Completed	2020	Successful
1239	≤20	Male	Pulmonary	Previously treated	Positive	Negative	Cured	2020	Successful
1240	41-60	Female	Pulmonary	Previously treated	Positive	Negative	Cured	2020	Successful
1241	21 -40	Male	Extrapumonary	N - New		Negative	Completed	2020	Successful
1242	≤20	Female	Pulmonary	N - New	Positive	Negative	Cured	2020	Successful
1243	21 -40	Female	Pulmonary	N - New	Positive	Negative	Cured	2020	Successful
1244	21 -40	Male	Pulmonary	N - New	Positive	Negative	Cured	2020	Successful
1245	≤20	Male	Pulmonary	T - Transfer in	Positive		Cured	2020	Successful
1246	21 -40	Male	Pulmonary	Previously treated	Positive	Negative	Cured	2020	Successful
1247	≤20	Male	Pulmonary	N - New	Positive	Negative	Cured	2020	Successful
1248	21 -40	Male	Extrapumonary	N - New		Negative	Completed	2020	Successful
1249	≤20	Male	Extrapumonary	N - New		Negative	Completed	2020	Successful
1250	41-60	Male	Pulmonary	N - New	Positive	Negative	Died	2020	Unsuccesful
1251	≤20	Male	Pulmonary	T - Transfer in	Positive		Cured	2020	Successful
1252	21 -40	Male		T - Transfer in			Completed	2020	Successful
1253	41-60	Female	Extrapumonary	N - New		Negative	Completed	2020	Successful
1254	≤20	Female	Pulmonary	T - Transfer in	Negative	Negative	Completed	2020	Successful
1255	≤20	Female	Pulmonary	N - New	Positive	Negative	Cured	2020	Successful
1256	21 -40	Male	Pulmonary	N - New	Positive	Negative	Cured	2020	Successful
1257	21 -40	Male	Pulmonary	N - New	Positive	Negative	Cured	2020	Successful
1258	21 -40	Female		T - Transfer in			Completed	2020	Successful
1259	21 -40	Male	Extrapumonary	N - New		Negative	Completed	2020	Successful
1260	41-60	Male	Pulmonary	N - New	Positive	Negative	Cured	2020	Successful
1261	≤20	Female	Extrapumonary	N - New		Negative	Completed	2020	Successful
1262	≤20	Male	Extrapumonary	N - New		Negative	Completed	2020	Successful
1263	≤20	Female	Extrapumonary	N - New		Negative	Completed	2020	Successful
1264	21 -40	Male	Pulmonary	N - New	Positive	Negative	Cured	2020	Successful
1265	21 -40	Male	Pulmonary	N - New	Positive	Negative	Cured	2020	Successful
1266	21 -40	Female	Extrapumonary	N - New		Negative	Completed	2020	Successful
1267	21 -40	Female	Extrapumonary	N - New		Negative	Completed	2020	Successful
1268	41-60	Male	Extrapumonary	N - New		Negative	Completed	2020	Successful
1269	21 -40	Female	Extrapumonary	N - New		Negative	Completed	2020	Successful
1270	≤20	Male	Extrapumonary	N - New		Negative	Completed	2020	Successful
1271	≥61	Female	Extrapumonary	N - New		Negative	Completed	2020	Successful
1272	≥61	Female	Pulmonary	N - New	Negative	Negative	Completed	2020	Successful
1273	21 -40	Female	Pulmonary	N - New	Positive	Negative	Cured	2020	Successful
1274	≤20	Male	Pulmonary	N - New	Positive	Negative	Default/lost	2020	Unsuccesful
1275	21 -40	Female	Extrapumonary	N - New		Negative	Completed	2020	Successful
1276	21 -40	Male	Pulmonary	N - New	Positive	Negative	Default/lost	2020	Unsuccesful
1277	41-60	Female	Extrapumonary	N - New		Negative	Died	2020	Unsuccesful
1278	≤20	Female	Pulmonary	N - New	Negative	Negative	Completed	2020	Successful
1279	≤20	Male	Pulmonary	N - New	Positive		Cured	2020	Successful
1280	41-60	Male	Extrapumonary	N - New			Completed	2020	Successful
1281	≤20	Male	Pulmonary	N - New	Positive	Negative	Cured	2020	Successful
1282	21 -40	Male	Pulmonary	N - New	Positive	Negative	Cured	2020	Successful
1283	≤20	Male	Extrapumonary	N - New		Negative	Completed	2020	Successful
1284	21 -40	Female	Extrapumonary	N - New		Negative	Completed	2020	Successful
1285	≤20	Female	Extrapumonary	N - New		Negative	Completed	2020	Successful
1286	≤20	Male	Extrapumonary	N - New		Negative	Completed	2020	Successful
1287	21 -40	Female	Extrapumonary	N - New		Negative	Completed	2020	Successful
1288	≤20	Male	Extrapumonary	N - New		Negative	Completed	2020	Successful
1289	≥61	Female	Extrapumonary	N - New		Negative	Completed	2020	Successful
1290	≤20	Male	Pulmonary	N - New	Positive	Negative	Default/lost	2020	Unsuccesful
1291	21 -40	Male	Pulmonary	N - New	Positive	Negative	Cured	2020	Successful
1292	≤20	Female	Pulmonary	N - New	Positive	Negative	Cured	2020	Successful
1293	21 -40	Female	Pulmonary	T - Transfer in	Positive		Completed	2020	Successful
1294	≤20	Male	Pulmonary	N - New	Negative	Negative	Completed	2020	Successful
1295	≥61	Female	Extrapumonary	T - Transfer in			Completed	2020	Successful
1296	21 -40	Male	Pulmonary	N - New	Negative		Completed	2020	Successful
1297	21 -40	Male	Pulmonary	T - Transfer in	Positive		Completed	2020	Successful
1298	21 -40	Male	Pulmonary	T - Transfer in	Positive		Completed	2020	Successful
1299	≤20	Male	Extrapumonary	T - Transfer in			Completed	2020	Successful
1300	21 -40	Male	Pulmonary	T - Transfer in	Positive		Cured	2020	Successful
1301	≤20	Female	Extrapumonary	N - New			Completed	2020	Successful
1302	21 -40	Female	Pulmonary	N - New	Negative		Completed	2020	Successful
1303	≤20	Male	Extrapumonary	N - New			Completed	2020	Successful
1304	≤20	Male	Pulmonary	N - New	Positive		Cured	2020	Successful
1305	21 -40	Male	Pulmonary	N - New	Positive		Cured	2020	Successful
1306	21 -40	Male	Pulmonary	N - New	Positive		Default/lost	2020	Unsuccesful
1307	21 -40	Male	Extrapumonary	N - New			Completed	2020	Successful
1308	21 -40	Male	Pulmonary	N - New	Negative		Completed	2020	Successful
1309	≤20	Male	Pulmonary	N - New	Positive		Cured	2020	Successful
1310	≤20	Male	Pulmonary	N - New	Positive		Cured	2020	Successful
1311	21 -40	Male	Pulmonary	N - New	Positive	Negative	Cured	2020	Successful
1312	41-60	Male	Pulmonary	N - New	Positive	Negative	Cured	2020	Successful
1313	21 -40	Male	Pulmonary	N - New	Positive	Negative	Default/lost	2020	Unsuccesful
1314	21 -40	Male	Extrapumonary	N - New		Negative	Completed	2020	Successful
1315	21 -40	Female	Pulmonary	N - New	Negative	Negative	Completed	2020	Successful
1316	41-60	Male	Pulmonary	N - New	Negative	Negative	Completed	2020	Successful
1317	21 -40	Male	Pulmonary	N - New	Positive	Negative	Completed	2020	Successful
1318	≤20	Male	Pulmonary	N - New	Positive	Negative	Cured	2020	Successful
1319	21 -40	Male	Pulmonary	Previously treated	Positive	Negative	Cured	2020	Successful
1320	21 -40	Male	Pulmonary	N - New	Positive	Negative	Cured	2020	Successful
1321	21 -40	Female	Pulmonary	N - New	Positive	Negative	Cured	2020	Successful
1322	41-60	Male	Pulmonary	N - New	Positive	Negative	Cured	2020	Successful
1323	≤20	Female	Extrapumonary	N - New		Negative	Completed	2020	Successful
1324	≤20	Female	Extrapumonary	T - Transfer in			Completed	2020	Successful
1325	≤20	Male	Pulmonary	N - New	Positive	Negative	Cured	2020	Successful
1326	21 -40	Male	Extrapumonary	N - New		Negative	Completed	2020	Successful
1327	≥61	Female	Extrapumonary	N - New		Negative	Completed	2020	Successful
1328	41-60	Female	Extrapumonary	N - New		Negative	Completed	2020	Successful
1329	≤20	Male	Pulmonary	N - New	Positive	Negative	Cured	2020	Successful
1330	21 -40	Male	Extrapumonary	N - New		Negative	Completed	2020	Successful
1331	21 -40	Male	Pulmonary	N - New	Positive	Negative	Cured	2020	Successful
1332	21 -40	Female	Pulmonary	T - Transfer in	Negative	Negative	Completed	2020	Successful
1333	21 -40	Female	Extrapumonary	N - New		Negative	Completed	2020	Successful
1334	≥61	Female	Extrapumonary	N - New			Completed	2020	Successful
1335	21 -40	Male	Pulmonary	T - Transfer in	Positive		Cured	2020	Successful
1336	21 -40	Female	Pulmonary	T - Transfer in	Positive		Completed	2020	Successful
1337	21 -40	Male	Pulmonary	N - New	Positive		Cured	2020	Successful
1338	≤20	Male	Extrapumonary				Completed	2020	Successful
1339	21 -40	Male	Pulmonary	N - New	Positive	Negative	Cured	2020	Successful
1340	21 -40	Male	Pulmonary	N - New	Negative	Negative	Completed	2020	Successful
1341	41-60	Female	Extrapumonary	N - New		Negative	Default/lost	2020	Unsuccesful
1342	41-60	Female	Extrapumonary	N - New		Negative	Completed	2020	Successful
1343	41-60	Female	Pulmonary	T - Transfer in	Negative	Negative	Completed	2020	Successful
1344	41-60	Male	Extrapumonary	N - New		Negative	Completed	2020	Successful
1345	≤20	Male	Pulmonary	N - New	Positive	Negative	Cured	2020	Successful
1346	21 -40	Male	Extrapumonary	N - New		Positive	Completed	2020	Successful
1347	≤20	Female	Extrapumonary	N - New		Negative	Completed	2020	Successful
1348	41-60	Female	Pulmonary	N - New	Negative	Negative	Completed	2020	Successful
1349	41-60	Female	Pulmonary		Positive	Negative	Failure	2020	Unsuccesful
1350	21 -40	Male	Pulmonary		Positive	Negative	Cured	2020	Successful
1351	21 -40	Male	Extrapumonary	N - New		Negative	Completed	2020	Successful
1352	41-60	Female	Extrapumonary	N - New		Negative	Completed	2020	Successful
1353	21 -40	Male	Pulmonary	N - New	Positive	Negative	Cured	2020	Successful
1354	21 -40	Male	Pulmonary	N - New	Positive	Negative	Cured	2020	Successful
1355	21 -40	Male	Pulmonary	N - New	Negative	Negative	Default/lost	2020	Unsuccesful
1356	21 -40	Male	Pulmonary	T - Transfer in	Positive	Negative	Completed	2020	Successful
1357	≤20	Male	Pulmonary	N - New	Positive	Negative	Cured	2020	Successful
1358	≤20	Male	Pulmonary	N - New	Positive	Negative	Cured	2020	Successful
1359	21 -40	Male	Pulmonary	N - New	Negative	Negative	Died	2020	Unsuccesful
1360	≤20	Female	Extrapumonary	N - New		Negative	Completed	2020	Successful
1361	21 -40	Male	Pulmonary	N - New	Positive	Negative	Cured	2020	Successful
1362	21 -40	Male	Pulmonary	N - New	Positive	Negative	Cured	2020	Successful
1363	≤20	Male	Extrapumonary	N - New		Negative	Completed	2020	Successful
1364	21 -40	Female	Pulmonary	N - New	Positive	Negative	Cured	2020	Successful
1365	21 -40	Male	Pulmonary	N - New	Positive	Negative	Cured	2020	Successful
1366	≤20	Male	Extrapumonary	N - New		Negative	Completed	2020	Successful
1367	≤20	Female	Extrapumonary	N - New			Completed	2020	Successful
1368	≤20	Male	Pulmonary	N - New	Positive	Negative	Cured	2020	Successful
1369	≤20	Male	Extrapumonary	Previously treated			Completed	2020	Successful
1370	21 -40	Male	Extrapumonary	N - New			Completed	2020	Successful
1371	21 -40	Male	Pulmonary	N - New	Positive		Cured	2020	Successful
1372	21 -40	Male	Extrapumonary	N - New			Completed	2020	Successful
1373	≥61	Female	Extrapumonary	N - New			Completed	2020	Successful
1374	21 -40	Female	Pulmonary	N - New	Positive		Cured	2020	Successful
1375	≥61	Male	Pulmonary	N - New	Positive		Died	2020	Unsuccesful
1376	≥61	Female	Pulmonary	N - New	Negative		Completed	2020	Successful
1377	21 -40	Male	Pulmonary	N - New	Positive		Cured	2020	Successful
1378	21 -40	Male	Pulmonary	N - New	Positive	Positive	Cured	2020	Successful
1379	≤20	Male	Extrapumonary	N - New			Completed	2020	Successful
1380	≤20	Female	Pulmonary	N - New	Positive		Cured	2020	Successful
1381	≤20	Male	Pulmonary	N - New	Positive	Negative	Cured	2021	Successful
1382	21 -40	Male	Extrapumonary	N - New		Negative	Completed	2021	Successful
1383	≤20	Female	Pulmonary	N - New	Positive	Negative	Cured	2021	Successful
1384	≥61	Male	Pulmonary	N - New	Positive	Negative	Cured	2021	Successful
1385	21 -40	Male	Pulmonary	N - New	Positive	Negative	Cured	2021	Successful
1386	≤20	Male	Extrapumonary	N - New			Not evaluated	2021	Unsuccesful
1387	≤20	Female	Extrapumonary	N - New			Completed	2021	Successful
1388	21 -40	Male	Pulmonary	N - New	Positive	Negative	Default/lost	2021	Unsuccesful
1389	≤20	Female	Extrapumonary	N - New		Negative	Completed	2021	Successful
1390	41-60	Female	Extrapumonary	N - New		Negative	Completed	2021	Successful
1391	21 -40	Female	Pulmonary	N - New	Positive	Negative	Cured	2021	Successful
1392	≤20	Male	Pulmonary	N - New	Positive	Negative	Cured	2021	Successful
1393	≤20	Male	Extrapumonary	N - New		Negative	Completed	2021	Successful
1394	≤20	Male	Pulmonary	N - New	Negative	Negative	Completed	2021	Successful
1395	≤20	Male	Pulmonary	N - New	Positive	Negative	Cured	2021	Successful
1396	21 -40	Female	Pulmonary	T - Transfer in	Positive		Cured	2021	Successful
1397	21 -40	Female	Extrapumonary	T - Transfer in			Completed	2021	Successful
1398	≤20	Female	Extrapumonary	N - New		Negative	Completed	2021	Successful
1399	≤20	Female	Extrapumonary	N - New		Negative	Completed	2021	Successful
1400	21 -40	Male	Pulmonary	T - Transfer in	Positive		Completed	2021	Successful
1401	≤20	Male	Pulmonary	Previously treated	Positive	Negative	Cured	2021	Successful
1402	41-60	Male	Pulmonary	N - New	Positive	Negative	Cured	2021	Successful
1403	≤20	Female	Extrapumonary	N - New		Negative	Completed	2021	Successful
1404	41-60	Female	Pulmonary	N - New	Positive	Negative	Cured	2021	Successful
1405	21 -40	Male	Extrapumonary	N - New		Negative	Completed	2021	Successful
1406	41-60	Male	Pulmonary	N - New	Positive	Negative	Cured	2021	Successful
1407	≤20	Female	Pulmonary	N - New	Negative	Negative	Completed	2021	Successful
1408	≤20	Female	Pulmonary	N - New	Negative	Negative	Completed	2021	Successful
1409	21 -40	Female	Pulmonary	N - New	Positive	Negative	Cured	2021	Successful
1410	21 -40	Male	Pulmonary	Previously treated	Positive		Cured	2021	Successful
1411	≤20	Male	Extrapumonary	N - New			Completed	2021	Successful
1412	21 -40	Male	Extrapumonary	N - New			Completed	2021	Successful
1413	≤20	Male	Pulmonary	N - New	Positive		Cured	2021	Successful
1414	41-60	Female	Pulmonary	N - New	Positive		Cured	2021	Successful
1415	41-60	Male	Pulmonary		Positive		Cured	2021	Successful
1416	≥61	Male	Extrapumonary	N - New			Completed	2021	Successful
1417	21 -40	Male	Extrapumonary	N - New			Completed	2021	Successful
1418	41-60	Male	Extrapumonary	N - New			Completed	2021	Successful
1419	21 -40	Male	Pulmonary	N - New	Positive		Cured	2021	Successful
1420	≤20	Female	Extrapumonary	N - New			Completed	2021	Successful
1421	41-60	Female	Extrapumonary	N - New			Completed	2021	Successful
1422	21 -40	Male	Pulmonary	N - New	Positive		Cured	2021	Successful
1423	41-60	Male	Pulmonary	N - New	Positive	Negative	Cured	2021	Successful
1424	41-60	Female	Extrapumonary	N - New		Negative	Completed	2021	Successful
1425	21 -40	Male	Pulmonary	N - New	Positive	Negative	Cured	2021	Successful
1426	41-60	Female		T - Transfer in		Negative	Completed	2021	Successful
1427	21 -40	Male	Pulmonary	N - New	Positive		Cured	2021	Successful
1428	≤20	Female	Extrapumonary	N - New		Negative	Completed	2021	Successful
1429	21 -40	Female	Pulmonary	N - New	Positive	Negative	Cured	2021	Successful
1430	≤20	Female	Pulmonary	N - New	Negative	Negative	Completed	2021	Successful
1431	21 -40	Male	Pulmonary	N - New	Positive	Negative	Default/lost	2021	Unsuccesful
1432	≤20	Male	Extrapumonary	N - New		Negative	Completed	2021	Successful
1433	41-60	Male	Pulmonary	N - New	Positive	Negative	Cured	2021	Successful
1434	≤20	Female	Extrapumonary	N - New		Negative	Completed	2021	Successful
1435	21 -40	Male		T - Transfer in			Completed	2021	Successful
1436	≤20	Male	Extrapumonary	N - New		Negative	Completed	2021	Successful
1437	21 -40	Female	Pulmonary	N - New	Positive	Negative	Cured	2021	Successful
1438	21 -40	Female	Pulmonary	N - New	Positive	Negative	Cured	2021	Successful
1439	21 -40	Male	Pulmonary	N - New	Positive	Negative	Cured	2021	Successful
1440	21 -40	Male	Pulmonary	N - New	Positive	Negative	Cured	2021	Successful
1441	≤20	Male	Extrapumonary	N - New		Negative	Completed	2021	Successful
1442	≤20	Male	Extrapumonary	N - New		Negative	Completed	2021	Successful
1443	41-60	Female	Pulmonary	N - New	Positive	Positive	Cured	2021	Successful
1444	21 -40	Female		T - Transfer in		Negative	Completed	2021	Successful
1445	≤20	Female	Extrapumonary	N - New		Negative	Completed	2021	Successful
1446	≥61	Male	Pulmonary	Previously treated	Positive	Negative	Cured	2021	Successful
1447	≤20	Male	Extrapumonary	N - New		Negative	Completed	2021	Successful
1448	41-60	Male	Pulmonary	N - New	Positive	Negative	Cured	2021	Successful
1449	21 -40	Male	Pulmonary	N - New	Positive	Negative	Cured	2021	Successful
1450	≤20	Female	Extrapumonary	N - New		Negative	Completed	2021	Successful
1451	21 -40	Female	Pulmonary	N - New	Positive	Negative	Cured	2021	Successful
1452	41-60	Male	Extrapumonary	N - New		Negative	Completed	2021	Successful
1453	21 -40	Male	Pulmonary	N - New	Positive	Negative	Not evaluated	2021	Unsuccesful
1454	≤20	Male	Extrapumonary	N - New		Negative	Completed	2021	Successful
1455	21 -40	Male	Pulmonary	N - New	Positive	Negative	Cured	2021	Successful
1456	21 -40	Male	Pulmonary	N - New	Negative	Negative	Completed	2021	Successful
1457	21 -40	Female	Pulmonary	N - New	Positive	Negative	Cured	2021	Successful
1458	41-60	Female	Extrapumonary	N - New		Negative	Completed	2021	Successful
1459	≤20	Male	Extrapumonary	N - New		Negative	Completed	2021	Successful
1460	≤20	Male	Pulmonary	N - New	Positive	Negative	Cured	2021	Successful
1461	≤20	Male	Pulmonary	N - New	Positive	Negative	Cured	2021	Successful
1462	≤20	Female	Pulmonary	N - New	Positive	Negative	Cured	2021	Successful
1463	≥61	Male	Extrapumonary	N - New		Negative	Completed	2021	Successful
1464	≥61	Female	Extrapumonary	N - New		Negative	Completed	2021	Successful
1465	21 -40	Female	Extrapumonary	T - Transfer in			Completed	2021	Successful
1466	21 -40	Male	Extrapumonary	N - New		Negative	Completed	2021	Successful
1467	21 -40	Female	Pulmonary	Previously treated	Positive		Cured	2021	Successful
1468	21 -40	Male	Extrapumonary	N - New		Negative	Completed	2021	Successful
1469	21 -40	Male	Pulmonary	N - New	Positive	Negative	Cured	2021	Successful
1470	≤20	Male	Extrapumonary	N - New		Negative	Completed	2021	Successful
1471	41-60	Male	Extrapumonary	N - New		Negative	Died	2021	Unsuccesful
1472	41-60	Male	Extrapumonary	N - New		Negative	Completed	2021	Successful
1473	21 -40	Male	Pulmonary	N - New	Negative	Negative	Completed	2021	Successful
1474	≤20	Female	Extrapumonary	N - New		Negative	Completed	2021	Successful
1475	21 -40	Male	Pulmonary	N - New	Positive	Negative	Cured	2021	Successful
1476	≤20	Male	Extrapumonary	N - New		Negative	Completed	2021	Successful
1477	41-60	Male	Extrapumonary	N - New		Negative	Completed	2021	Successful
1478	≤20	Male	Extrapumonary	N - New		Negative	Completed	2021	Successful
1479	≤20	Male	Pulmonary	N - New	Positive	Negative	Cured	2021	Successful
1480	21 -40	Female	Pulmonary	N - New	Positive	Negative	Cured	2021	Successful
1481	≥61	Male	Extrapumonary	N - New			Completed	2021	Successful
1482	≤20	Male	Pulmonary	N - New	Negative		Default/lost	2021	Unsuccesful
1483	21 -40	Female	Pulmonary	Previously treated	Positive	Negative	Cured	2021	Successful
1484	21 -40	Male	Pulmonary	N - New	Positive	Negative	Cured	2021	Successful
1485	21 -40	Male	Extrapumonary	N - New		Negative	Completed	2021	Successful
1486	≥61	Male	Pulmonary	Previously treated	Positive	Negative	Default/lost	2021	Unsuccesful
1487	21 -40	Male	Extrapumonary	N - New		Negative	Completed	2021	Successful
1488	≤20	Male	Pulmonary	N - New	Negative	Negative	Completed	2021	Successful
1489	21 -40	Male	Extrapumonary	N - New		Negative	Completed	2021	Successful
1490	21 -40	Female	Extrapumonary	N - New		Negative	Completed	2021	Successful
1491	21 -40	Male	Pulmonary	N - New	Negative	Negative	Completed	2021	Successful
1492	21 -40	Male	Pulmonary	N - New	Positive	Negative	Failure	2021	Unsuccesful
1493	21 -40	Male	Pulmonary	N - New	Positive	Negative	Cured	2021	Successful
1494	21 -40	Male	Extrapumonary	N - New		Positive	Completed	2021	Successful
1495	≤20	Male	Pulmonary	N - New	Positive	Negative	Cured	2021	Successful
1496	≤20	Female	Extrapumonary	N - New		Negative	Completed	2021	Successful
1497	21 -40	Male	Extrapumonary	N - New		Negative	Completed	2021	Successful
1498	41-60	Male	Extrapumonary	N - New		Negative	Died	2021	Unsuccesful
1499	41-60	Male	Pulmonary	N - New	Positive	Negative	Cured	2021	Successful
1500	21 -40	Male	Pulmonary	N - New	Positive	Negative	Died	2021	Unsuccesful
1501	41-60	Female	Pulmonary	N - New	Negative	Negative	Completed	2021	Successful
1502	≥61	Male	Extrapumonary	N - New		Negative	Completed	2021	Successful
1503	21 -40	Male	Pulmonary	N - New	Positive	Negative	Cured	2021	Successful
1504	≤20	Male	Pulmonary	N - New	Positive	Negative	Cured	2021	Successful
1505	41-60	Male	Pulmonary	N - New	Positive	Negative	Cured	2021	Successful
1506	21 -40	Male	Pulmonary	N - New	Positive	Negative	Cured	2021	Successful
1507	≤20	Female	Pulmonary	N - New	Positive	Negative	Cured	2021	Successful
1508	≤20	Male	Extrapumonary	N - New		Negative	Completed	2021	Successful
1509	≤20	Male	Extrapumonary	N - New		Negative	Completed	2021	Successful
1510	≤20	Male	Extrapumonary	N - New		Negative	Completed	2021	Successful
1511	21 -40	Male	Pulmonary	N - New	Positive	Negative	Cured	2021	Successful
1512	≤20	Male	Pulmonary	N - New	Positive	Negative	Cured	2021	Successful
1513	≤20	Female	Pulmonary	N - New	Positive	Negative	Cured	2021	Successful
1514	≥61	Female	Extrapumonary	N - New		Negative	Completed	2021	Successful
1515	≤20	Female	Extrapumonary	N - New		Negative	Completed	2021	Successful
1516	41-60	Female	Extrapumonary	N - New		Negative	Completed	2021	Successful
1517	≤20	Female	Pulmonary	N - New	Negative	Negative	Completed	2021	Successful
1518	21 -40	Male	Extrapumonary	N - New		Negative	Default/lost	2021	Unsuccesful
1519	21 -40	Female	Pulmonary	N - New	Positive	Negative	Cured	2021	Successful
1520	≤20	Male	Pulmonary	N - New	Positive	Negative	Cured	2021	Successful
1521	≤20	Male	Pulmonary	N - New	Positive	Negative	Cured	2021	Successful
1522	≤20	Male	Pulmonary	N - New	Positive	Negative	Cured	2021	Successful
1523	21 -40	Male	Pulmonary	N - New	Positive	Negative	Cured	2021	Successful
1524	41-60	Male	Extrapumonary	N - New		Negative	Completed	2021	Successful
1525	≤20	Male	Extrapumonary	N - New		Negative	Completed	2021	Successful
1526	41-60	Male	Pulmonary	N - New	Positive	Negative	Cured	2021	Successful
1527	21 -40	Male	Extrapumonary	N - New		Negative	Completed	2021	Successful
1528	21 -40	Female	Extrapumonary	N - New		Negative	Completed	2021	Successful
1529	≤20	Male	Pulmonary	N - New	Positive	Negative	Cured	2021	Successful
1530	≤20	Female	Extrapumonary	N - New		Negative	Completed	2021	Successful
1531	41-60	Female	Pulmonary	T - Transfer in	Negative	Negative	Completed	2021	Successful
1532	21 -40	Male	Pulmonary	N - New	Positive	Negative	Not evaluated	2021	Unsuccesful
1533	21 -40	Male	Pulmonary	N - New	Positive	Negative	Cured	2021	Successful
1534	≤20	Male	Pulmonary	N - New	Positive	Negative	Cured	2021	Successful
1535	≤20	Male	Pulmonary	N - New	Negative	Negative	Completed	2021	Successful
1536	≥61	Male	Pulmonary	N - New	Negative	Negative	Completed	2021	Successful
1537	41-60	Female	Extrapumonary	N - New		Negative	Completed	2021	Successful
1538	≥61	Male	Pulmonary	N - New	Positive	Negative	Cured	2021	Successful
1539	41-60	Female	Pulmonary	N - New	Negative	Negative	Completed	2021	Successful
1540	21 -40	Male	Extrapumonary	N - New		Negative	Completed	2021	Successful
1541	≤20	Male	Pulmonary	N - New	Positive	Negative	Cured	2021	Successful
1542	≤20	Male	Pulmonary	N - New	Negative	Negative	Completed	2021	Successful
1543	≤20	Male	Pulmonary	N - New	Positive	Negative	Cured	2021	Successful
1544	21 -40	Male		T - Transfer in			Completed	2021	Successful
1545	21 -40	Male	Pulmonary	N - New	Positive	Negative	Cured	2021	Successful
1546	41-60	Male	Pulmonary	N - New	Positive	Negative	Cured	2021	Successful
1547	41-60	Male	Pulmonary	N - New	Positive	Negative	Cured	2021	Successful
1548	≤20	Male	Pulmonary	N - New	Negative	Negative	Completed	2021	Successful
1549	≤20	Male	Pulmonary	Previously treated	Positive	Negative	Cured	2021	Successful
1550	≤20	Female	Pulmonary	N - New	Negative	Negative	Completed	2021	Successful
1551	≤20	Male	Pulmonary	N - New	Negative	Negative	Completed	2021	Successful
1552	21 -40	Female	Extrapumonary	N - New		Negative	Completed	2021	Successful
1553	≥61	Male	Pulmonary	Previously treated	Positive	Negative	Default/lost	2021	Unsuccesful
1554	41-60	Male	Pulmonary	N - New	Negative	Negative	Completed	2021	Successful
1555	21 -40	Female	Pulmonary	N - New	Positive	Negative	Cured	2021	Successful
1556	21 -40	Male	Pulmonary	N - New	Positive	Negative	Cured	2021	Successful
1557	≤20	Male	Extrapumonary	N - New		Negative	Completed	2021	Successful
1558	21 -40	Male	Pulmonary	N - New	Positive	Negative	Cured	2021	Successful
1559	≤20	Male	Pulmonary	N - New	Negative	Negative	Completed	2021	Successful
1560	21 -40	Female	Extrapumonary	N - New		Negative	Completed	2021	Successful
1561	≤20	Female	Pulmonary	N - New	Negative	Negative	Completed	2021	Successful
1562	21 -40	Female	Pulmonary	N - New	Positive	Negative	Default/lost	2021	Unsuccesful
1563	≤20	Male	Pulmonary	N - New	Negative	Negative	Completed	2021	Successful
1564	≥61	Male	Pulmonary	N - New	Positive	Negative	Cured	2021	Successful
1565	≤20	Male	Pulmonary	N - New	Positive	Negative	Cured	2021	Successful
1566	≤20	Male	Pulmonary	N - New	Positive	Negative	Cured	2021	Successful
1567	≤20	Female	Pulmonary	N - New	Negative	Negative	Completed	2021	Successful
1568	≤20	Female	Extrapumonary	N - New		Negative	Died	2021	Unsuccesful
1569	21 -40	Female	Extrapumonary	N - New		Negative	Completed	2021	Successful
1570	21 -40	Male	Pulmonary	N - New	Positive	Negative	Cured	2021	Successful
1571	21 -40	Male	Pulmonary	N - New	Positive	Negative	Cured	2021	Successful
1572	21 -40	Male	Pulmonary	N - New	Positive	Negative	Cured	2021	Successful
1573	21 -40	Male	Extrapumonary	N - New		Negative	Completed	2021	Successful
1574	≤20	Female	Extrapumonary	N - New		Negative	Completed	2021	Successful
1575	41-60	Male	Pulmonary	N - New	Negative	Negative	Completed	2021	Successful
1576	≤20	Male	Pulmonary	N - New	Positive	Negative	Cured	2021	Successful
1577	21 -40	Male	Pulmonary	Previously treated	Positive	Negative	Cured	2021	Successful
1578	21 -40	Male	Pulmonary	N - New	Positive	Negative	Cured	2021	Successful
1579	21 -40	Male	Extrapumonary	N - New		Negative	Default/lost	2021	Unsuccesful
1580	21 -40	Male	Pulmonary	N - New	Positive	Negative	Died	2021	Unsuccesful
1581	21 -40	Male	Pulmonary	N - New	Positive	Negative	Cured	2021	Successful
1582	≤20	Male	Extrapumonary	N - New		Negative	Completed	2021	Successful
1583	≤20	Male	Pulmonary	N - New	Positive	Negative	Cured	2021	Successful
1584	≤20	Female	Extrapumonary	N - New		Negative	Completed	2021	Successful
1585	≥61	Male	Pulmonary	Previously treated	Positive	Negative	Cured	2021	Successful
1586	21 -40	Male	Extrapumonary	N - New		Negative	Completed	2021	Successful
1587	21 -40	Male	Pulmonary	N - New	Positive	Negative	Cured	2021	Successful
1588	41-60	Female		T - Transfer in			Completed	2021	Successful
1589	≤20	Male	Pulmonary	Previously treated	Positive	Negative	Cured	2021	Successful
1590	41-60	Male	Pulmonary	N - New	Positive	Negative	Cured	2021	Successful
1591	21 -40	Male	Extrapumonary	N - New		Negative	Completed	2021	Successful
1592	≤20	Female	Extrapumonary	N - New		Negative	Completed	2021	Successful
1593	≤20	Male	Pulmonary	N - New	Positive	Negative	Cured	2021	Successful
1594	≤20	Female	Extrapumonary	N - New		Negative	Completed	2021	Successful
1595	≤20	Male	Pulmonary	N - New	Positive	Negative	Cured	2021	Successful
1596	≤20	Male	Extrapumonary	N - New		Negative	Completed	2021	Successful
1597	≤20	Female	Extrapumonary	N - New		Negative	Completed	2021	Successful
1598	≤20	Female	Extrapumonary	N - New		Negative	Default/lost	2021	Unsuccesful
1599	21 -40	Male	Pulmonary	T - Transfer in	Positive	Negative	Completed	2021	Successful
1600	≤20	Female	Pulmonary	N - New	Negative	Negative	Completed	2021	Successful
1601	21 -40	Male	Pulmonary	N - New	Positive	Negative	Cured	2021	Successful
1602	≤20	Female	Extrapumonary	N - New		Negative	Completed	2021	Successful
1603	21 -40	Female	Pulmonary	N - New	Negative	Negative	Completed	2021	Successful
1604	≥61	Female	Pulmonary	N - New	Positive	Negative	Cured	2021	Successful
1605	≤20	Female	Extrapumonary	N - New		Negative	Completed	2021	Successful
1606	≤20	Male	Extrapumonary	N - New		Negative	Completed	2021	Successful
1607	≥61	Male	Extrapumonary	N - New		Negative	Completed	2021	Successful
1608	21 -40	Male	Pulmonary	N - New	Positive	Negative	Cured	2021	Successful
1609	≤20	Female	Extrapumonary	N - New		Negative	Completed	2021	Successful
1610	≤20	Male	Extrapumonary	N - New		Negative	Completed	2021	Successful
1611	41-60	Female	Extrapumonary	N - New		Negative	Completed	2021	Successful
1612	41-60	Female	Extrapumonary	N - New		Negative	Completed	2021	Successful
1613	21 -40	Male	Pulmonary	N - New	Positive	Negative	Cured	2021	Successful
1614	≥61	Male	Extrapumonary	N - New		Negative	Default/lost	2021	Unsuccesful
1615	21 -40	Male	Pulmonary	N - New	Negative	Negative	Completed	2021	Successful
1616	21 -40	Male	Pulmonary	N - New	Positive	Negative	Cured	2021	Successful
1617	≤20	Male	Extrapumonary	N - New		Negative	Completed	2021	Successful
1618	21 -40	Female	Extrapumonary	N - New		Negative	Completed	2021	Successful
1619	≤20	Male	Extrapumonary	N - New		Negative	Completed	2021	Successful
1620	21 -40	Female		T - Transfer in			Completed	2021	Successful
1621	21 -40	Male	Extrapumonary	N - New		Negative	Completed	2021	Successful
1622	≤20	Male	Pulmonary	N - New	Positive	Negative	Cured	2021	Successful
1623	21 -40	Female	Pulmonary	N - New	Negative	Negative	Completed	2021	Successful
1624	21 -40	Male	Extrapumonary	N - New		Negative	Completed	2021	Successful
1625	21 -40	Male	Pulmonary	N - New	Positive	Negative	Cured	2021	Successful
1626	≤20	Male	Extrapumonary	N - New		Negative	Completed	2021	Successful
1627	21 -40	Male	Extrapumonary	N - New		Negative	Completed	2021	Successful
1628	41-60	Male	Pulmonary	N - New	Positive	Negative	Cured	2021	Successful
1629	21 -40	Male	Pulmonary	Previously treated	Positive	Negative	Cured	2021	Successful
1630	21 -40	Female		T - Transfer in			Completed	2021	Successful
1631	≤20	Female	Pulmonary	N - New	Negative	Negative	Completed	2021	Successful
1632	41-60	Male	Pulmonary	N - New	Positive	Negative	Cured	2021	Successful
1633	21 -40	Female	Pulmonary	Previously treated	Positive	Negative	Cured	2021	Successful
1634	≤20	Male	Pulmonary	N - New	Positive	Negative	Cured	2021	Successful
1635	≥61	Female	Pulmonary	N - New	Negative	Negative	Completed	2021	Successful
1636	41-60	Female	Pulmonary	N - New	Negative	Negative	Died	2021	Unsuccesful
1637	≥61	Male	Pulmonary	N - New	Positive	Negative	Cured	2021	Successful
1638	21 -40	Female	Extrapumonary	N - New		Negative	Died	2021	Unsuccesful
1639	21 -40	Male	Pulmonary	N - New	Positive	Negative	Cured	2021	Successful
1640	41-60	Female	Extrapumonary	N - New		Negative	Completed	2021	Successful
1641	41-60	Male	Pulmonary	N - New	Positive	Negative	Cured	2021	Successful
1642	≤20	Male	Pulmonary	N - New	Positive	Negative	Cured	2021	Successful
1643	≤20	Female	Extrapumonary	N - New		Negative	Completed	2021	Successful
1644	21 -40	Male	Pulmonary	N - New	Positive	Negative	Cured	2021	Successful
1645	≤20	Male	Extrapumonary	N - New		Negative	Completed	2021	Successful
1646	21 -40	Male	Pulmonary	N - New	Positive	Negative	Cured	2021	Successful
1647	≤20	Female	Extrapumonary	N - New		Negative	Completed	2021	Successful
1648	≤20	Male	Extrapumonary	N - New		Negative	Completed	2021	Successful
1649	≤20	Male	Extrapumonary	N - New		Negative	Completed	2021	Successful
1650	21 -40	Female	Extrapumonary	N - New		Negative	Completed	2021	Successful
1651	≤20	Male	Extrapumonary	N - New		Negative	Completed	2021	Successful
1652	41-60	Male	Pulmonary	N - New	Positive	Negative	Cured	2021	Successful
1653	41-60	Male	Pulmonary	N - New	Positive	Negative	Cured	2021	Successful
1654	≤20	Female	Pulmonary	N - New	Positive	Negative	Cured	2021	Successful
1655	≤20	Female	Extrapumonary	N - New		Negative	Completed	2021	Successful
1656	≥61	Male	Pulmonary	N - New	Positive	Negative	Cured	2021	Successful
1657	21 -40	Female	Pulmonary	T - Transfer in	Positive		Completed	2021	Successful
1658	≤20	Female	Pulmonary	N - New	Positive	Negative	Cured	2021	Successful
1659	21 -40	Male	Pulmonary	N - New	Positive	Negative	Cured	2021	Successful
1660	41-60	Male	Extrapumonary	N - New		Negative	Completed	2021	Successful
1661	21 -40	Male	Extrapumonary	N - New		Negative	Completed	2021	Successful
1662	≤20	Male	Extrapumonary	N - New		Negative	Completed	2021	Successful
1663	≤20	Male	Extrapumonary	N - New		Negative	Completed	2021	Successful
1664	≤20	Male		T - Transfer in		Negative	Completed	2021	Successful
1665	21 -40	Male	Pulmonary	N - New	Positive	Negative	Cured	2021	Successful
1666	41-60	Male	Extrapumonary	N - New		Negative	Completed	2021	Successful
1667	21 -40	Male	Pulmonary	N - New	Negative	Negative	Completed	2021	Successful
1668	≤20	Male	Pulmonary	N - New	Negative	Negative	Completed	2021	Successful
1669	21 -40	Male	Pulmonary	N - New	Positive	Negative	Cured	2021	Successful
1670	≤20	Male	Extrapumonary	N - New		Negative	Default/lost	2021	Unsuccesful
1671	≤20	Male	Pulmonary	T - Transfer in	Negative		Completed	2021	Successful
1672	21 -40	Male	Pulmonary	T - Transfer in	Positive	Negative	Cured	2021	Successful
1673	41-60	Male	Pulmonary	Previously treated	Positive	Negative	Died	2021	Unsuccesful
1674	41-60	Female	Pulmonary	N - New	Positive	Negative	Cured	2021	Successful
1675	≤20	Male	Extrapumonary	N - New		Negative	Completed	2021	Successful
1676	41-60	Female	Extrapumonary	N - New			Completed	2021	Successful
1677	41-60	Female	Extrapumonary	T - Transfer in			Completed	2021	Successful
1678	41-60	Female	Extrapumonary	T - Transfer in			Completed	2021	Successful
1679	21 -40	Male		T - Transfer in			Completed	2021	Successful
1680	21 -40	Male	Pulmonary	N - New	Positive	Negative	Default/lost	2021	Unsuccesful
1681	21 -40	Male	Pulmonary	N - New	Positive	Negative	Cured	2021	Successful
1682	21 -40	Female	Pulmonary		Positive	Negative	Cured	2021	Successful
1683	≤20	Female	Pulmonary	N - New	Negative	Negative	Completed	2021	Successful
1684	21 -40	Male	Pulmonary	N - New	Negative	Negative	Died	2021	Unsuccesful
1685	21 -40	Male	Extrapumonary	N - New		Negative	Completed	2021	Successful
1686	≤20	Male	Pulmonary		Negative	Negative	Completed	2021	Successful
1687	≤20	Female		T - Transfer in			Completed	2021	Successful
1688	21 -40	Male	Extrapumonary	T - Transfer in			Completed	2021	Successful
1689	≤20	Male	Extrapumonary	N - New		Negative	Completed	2021	Successful
1690	≥61	Male	Pulmonary	N - New	Negative	Negative	Completed	2021	Successful
1691	21 -40	Female	Extrapumonary	N - New		Negative	Completed	2021	Successful
1692	≤20	Female	Extrapumonary	N - New		Negative	Completed	2021	Successful
1693	41-60	Male	Pulmonary	N - New	Positive	Negative	Cured	2021	Successful
1694	≤20	Male	Extrapumonary	N - New		Negative	Completed	2021	Successful
1695	21 -40	Male	Pulmonary	N - New	Positive	Negative	Cured	2021	Successful
1696	41-60	Male		T - Transfer in			Completed	2021	Successful
1697	≤20	Male	Pulmonary	N - New	Positive	Negative	Cured	2021	Successful
1698	21 -40	Male	Pulmonary	N - New	Negative	Negative	Completed	2021	Successful
1699	41-60	Female	Extrapumonary	N - New		Negative	Completed	2021	Successful
1700	21 -40	Male	Pulmonary	Previously treated	Positive	Negative	Cured	2021	Successful
1701	≤20	Female	Pulmonary	N - New	Negative	Negative	Completed	2021	Successful
1702	41-60	Female	Pulmonary	N - New	Positive	Negative	Cured	2021	Successful
1703	≤20	Male	Pulmonary	N - New	Positive	Negative	Cured	2021	Successful
1704	≤20	Male	Pulmonary	N - New	Positive	Negative	Cured	2021	Successful
1705	≥61	Male	Pulmonary	N - New	Positive	Negative	Cured	2021	Successful
1706	≤20	Male	Extrapumonary	N - New		Negative	Completed	2021	Successful
1707	21 -40	Female	Extrapumonary	N - New		Negative	Completed	2021	Successful
1708	41-60	Female	Extrapumonary	N - New		Negative	Died	2021	Unsuccesful
1709	≥61	Male	Pulmonary	N - New	Negative	Negative	Completed	2021	Successful
1710	21 -40	Male	Extrapumonary	N - New		Negative	Completed	2021	Successful
1711	21 -40	Female	Pulmonary	Previously treated	Negative	Negative	Completed	2021	Successful
1712	≤20	Male	Extrapumonary	N - New		Negative	Completed	2021	Successful
1713	21 -40	Male	Extrapumonary	T - Transfer in			Completed	2021	Successful
1714	21 -40	Male	Pulmonary	Previously treated	Positive	Negative	Cured	2021	Successful
1715	21 -40	Male	Pulmonary	N - New	Positive	Negative	Cured	2021	Successful
1716	21 -40	Male	Extrapumonary	Previously treated		Negative	Default/lost	2021	Unsuccesful
1717	≤20	Female	Extrapumonary	T - Transfer in			Completed	2021	Successful
1718	≥61	Male	Pulmonary	T - Transfer in	Positive		Cured	2021	Successful
1719	21 -40	Female	Pulmonary	N - New	Positive	Negative	Cured	2021	Successful
1720	21 -40	Female	Extrapumonary	N - New		Negative	Completed	2021	Successful
1721	21 -40	Male	Pulmonary	N - New	Negative	Negative	Completed	2021	Successful
1722	≥61	Female	Extrapumonary	N - New		Negative	Completed	2021	Successful
1723	21 -40	Male	Pulmonary	N - New	Positive	Negative	Cured	2021	Successful
1724	≤20	Female	Extrapumonary	N - New		Negative	Completed	2021	Successful
1725	≤20	Female	Extrapumonary	N - New		Negative	Completed	2021	Successful
1726	≤20	Female	Pulmonary	N - New	Positive	Negative	Cured	2021	Successful
1727	≤20	Female	Extrapumonary	N - New		Negative	Completed	2021	Successful
1728	21 -40	Female	Extrapumonary	N - New		Negative	Completed	2021	Successful
1729	41-60	Female	Extrapumonary	N - New		Negative	Completed	2021	Successful
1730	≤20	Male	Extrapumonary	N - New		Negative	Completed	2021	Successful
1731	≤20	Male	Pulmonary	N - New	Positive	Negative	Cured	2021	Successful
1732	21 -40	Male	Pulmonary	N - New	Positive	Negative	Cured	2021	Successful
1733	21 -40	Male	Pulmonary	N - New	Positive	Negative	Cured	2021	Successful
1734	21 -40	Male	Pulmonary	N - New	Positive	Negative	Cured	2021	Successful
1735	≤20	Male	Pulmonary	N - New	Positive	Negative	Cured	2021	Successful
1736	≥61	Male	Pulmonary	N - New	Positive	Negative	Cured	2021	Successful
1737	≥61	Male	Extrapumonary	N - New		Negative	Completed	2021	Successful
1738	21 -40	Male	Pulmonary	N - New	Positive	Negative	Cured	2021	Successful
1739	21 -40	Male	Pulmonary	Previously treated	Positive	Negative	Cured	2021	Successful
1740	≤20	Female	Pulmonary	N - New	Positive	Negative	Cured	2021	Successful
1741	≥61	Female	Pulmonary	N - New	Positive	Negative	Cured	2021	Successful
1742	41-60	Male	Pulmonary	N - New	Positive	Negative	Cured	2021	Successful
1743	41-60	Male	Extrapumonary	N - New		Negative	Completed	2021	Successful
1744	21 -40	Male	Pulmonary	T - Transfer in	Positive		Completed	2021	Successful
1745	≥61	Female	Extrapumonary	T - Transfer in			Completed	2021	Successful
1746	21 -40	Male	Pulmonary	N - New	Positive	Negative	Cured	2021	Successful
1747	21 -40	Male	Pulmonary	N - New	Positive	Negative	Cured	2021	Successful
1748	21 -40	Male	Pulmonary	N - New	Negative	Negative	Completed	2021	Successful
1749	21 -40	Male	Pulmonary	N - New	Positive	Negative	Cured	2021	Successful
1750	≤20	Male	Pulmonary	N - New	Positive	Negative	Cured	2021	Successful
1751	41-60	Male	Extrapumonary	N - New		Negative	Completed	2021	Successful
1752	≤20	Male	Pulmonary	N - New	Negative	Negative	Completed	2021	Successful
1753	≤20	Male	Pulmonary	N - New	Negative	Negative	Completed	2021	Successful
1754	21 -40	Male	Pulmonary	N - New	Positive	Negative	Cured	2021	Successful
1755	21 -40	Male	Pulmonary	T - Transfer in	Negative		Completed	2021	Successful
1756	21 -40	Male	Pulmonary	N - New	Positive	Negative	Cured	2021	Successful
1757	≤20	Male	Extrapumonary	N - New		Negative	Completed	2021	Successful
1758	≥61	Male	Pulmonary	T - Transfer in	Positive		Completed	2021	Successful
1759	21 -40	Male	Extrapumonary	N - New		Negative	Completed	2021	Successful
1760	≤20	Male	Pulmonary	N - New	Negative	Negative	Completed	2021	Successful
1761	21 -40	Female	Pulmonary	N - New	Positive	Negative	Cured	2021	Successful
1762	≤20	Female	Extrapumonary	N - New		Negative	Completed	2021	Successful
1763	≤20	Male	Extrapumonary	N - New		Negative	Completed	2021	Successful
1764	≤20	Male	Extrapumonary	N - New		Negative	Completed	2021	Successful
1765	41-60	Male	Pulmonary	N - New	Positive	Negative	Cured	2021	Successful
1766	≤20	Female	Extrapumonary	N - New		Negative	Completed	2021	Successful
1767	≤20	Female	Extrapumonary	N - New		Negative	Completed	2021	Successful
1768	≤20	Male	Extrapumonary	N - New		Negative	Completed	2021	Successful
1769	41-60	Male	Extrapumonary	N - New		Negative	Completed	2021	Successful
1770	21 -40	Male	Pulmonary	N - New	Negative	Negative	Completed	2021	Successful
1771	41-60	Female	Pulmonary	N - New	Negative	Negative	Died	2021	Unsuccesful
1772	≤20	Male	Pulmonary	N - New	Negative	Negative	Completed	2021	Successful
1773	41-60	Male	Pulmonary	T - Transfer in	Negative		Completed	2021	Successful
1774	41-60	Male	Pulmonary	T - Transfer in	Negative		Default/lost	2021	Unsuccesful
1775	21 -40	Male	Pulmonary	N - New	Positive	Negative	Cured	2021	Successful
1776	≤20	Male	Pulmonary	N - New	Negative	Negative	Completed	2021	Successful
1777	≤20	Female	Extrapumonary	N - New		Negative	Completed	2021	Successful
1778	21 -40	Male	Pulmonary	N - New	Negative	Negative	Completed	2021	Successful
1779	≥61	Male	Pulmonary	N - New	Positive	Negative	Cured	2021	Successful
1780	21 -40	Female	Extrapumonary	N - New		Negative	Completed	2021	Successful
1781	≤20	Male	Extrapumonary	N - New		Negative	Completed	2021	Successful
1782	41-60	Female	Pulmonary	N - New	Negative	Negative	Completed	2021	Successful
1783	21 -40	Female	Extrapumonary	N - New		Negative	Completed	2021	Successful
1784	21 -40	Female	Extrapumonary	N - New		Negative	Completed	2021	Successful
1785	21 -40	Male	Pulmonary	N - New	Positive	Negative	Cured	2021	Successful
1786	21 -40	Male	Pulmonary	N - New	Positive	Negative	Cured	2021	Successful
1787	41-60	Male	Pulmonary	Previously treated	Positive	Negative	Cured	2021	Successful
1788	≤20	Female	Extrapumonary	T - Transfer in			Completed	2022	Successful
1789	≤20	Female	Pulmonary	N - New	Positive	Negative	Cured	2022	Successful
1790	≥61	Male	Extrapumonary	T - Transfer in			Completed	2022	Successful
1791	≥61	Female	Extrapumonary	N - New		Negative	Completed	2022	Successful
1792	≤20	Male	Extrapumonary	N - New		Negative	Completed	2022	Successful
1793	≤20	Male	Extrapumonary	N - New		Negative	Completed	2022	Successful
1794	41-60	Male	Extrapumonary	N - New		Negative	Completed	2022	Successful
1795	≥61	Female	Extrapumonary	N - New		Negative	Completed	2022	Successful
1796	≥61	Female	Extrapumonary	N - New		Negative	Completed	2022	Successful
1797	≤20	Male	Pulmonary	N - New	Negative	Negative	Completed	2022	Successful
1798	≤20	Female	Extrapumonary	N - New		Negative	Completed	2022	Successful
1799	≤20	Male	Pulmonary	N - New	Positive	Negative	Cured	2022	Successful
1800	≤20	Female	Extrapumonary	N - New		Negative	Completed	2022	Successful
1801	21 -40	Male		T - Transfer in			Completed	2022	Successful
1802	41-60	Male	Pulmonary	N - New	Positive	Negative	Cured	2022	Successful
1803	≥61	Male	Pulmonary	N - New	Negative	Negative	Completed	2022	Successful
1804	21 -40	Male	Pulmonary	N - New	Positive	Negative	Cured	2022	Successful
1805	41-60	Male	Extrapumonary	N - New		Negative	Default/lost	2022	Unsuccesful
1806	≤20	Male	Extrapumonary	N - New		Negative	Completed	2022	Successful
1807	21 -40	Male	Extrapumonary	N - New		Negative	Completed	2022	Successful
1808	21 -40	Male	Pulmonary	N - New	Positive	Negative	Cured	2022	Successful
1809	≤20	Male	Extrapumonary	N - New		Negative	Completed	2022	Successful
1810	≤20	Male	Pulmonary	N - New	Positive	Negative	Cured	2022	Successful
1811	21 -40	Male	Pulmonary	T - Transfer in	Negative		Not evaluated	2022	Unsuccesful
1812	≤20	Male	Pulmonary	N - New	Positive	Negative	Cured	2022	Successful
1813	≤20	Male	Extrapumonary	N - New		Negative	Completed	2022	Successful
1814	41-60	Male	Pulmonary	Previously treated	Positive	Negative	Cured	2022	Successful
1815	≤20	Male	Pulmonary	N - New	Positive	Negative	Cured	2022	Successful
1816	≤20	Male	Pulmonary	N - New	Negative	Negative	Completed	2022	Successful
1817	≤20	Male	Pulmonary	N - New	Positive	Negative	Cured	2022	Successful
1818	≤20	Male	Pulmonary	N - New	Positive	Negative	Cured	2022	Successful
1819	21 -40	Female	Extrapumonary	N - New		Negative	Completed	2022	Successful
1820	21 -40	Male	Extrapumonary	N - New		Negative	Completed	2022	Successful
1821	21 -40	Male	Extrapumonary	N - New		Negative	Completed	2022	Successful
1822	≤20	Male	Pulmonary	N - New	Positive	Negative	Cured	2022	Successful
1823	≤20	Male		T - Transfer in			Not evaluated	2022	Unsuccesful
1824	≤20	Female		T - Transfer in			Completed	2022	Successful
1825	≤20	Male	Extrapumonary	N - New		Negative	Completed	2022	Successful
1826	≥61	Male	Extrapumonary	N - New		Negative	Completed	2022	Successful
1827	≤20	Female	Extrapumonary			Negative	Completed	2022	Successful
1828	21 -40	Male	Pulmonary	N - New	Positive	Negative	Cured	2022	Successful
1829	≤20	Male	Pulmonary	N - New	Negative	Negative	Completed	2022	Successful
1830	≤20	Male	Extrapumonary	N - New		Negative	Completed	2022	Successful
1831	21 -40	Male	Extrapumonary	N - New		Negative	Not evaluated	2022	Unsuccesful
1832	≤20	Female	Pulmonary	N - New	Positive	Negative	Cured	2022	Successful
1833	21 -40	Female	Extrapumonary	N - New		Negative	Completed	2022	Successful
1834	21 -40	Male	Pulmonary	N - New	Positive	Negative	Cured	2022	Successful
1835	21 -40	Male	Pulmonary	T - Transfer in	Positive		Cured	2022	Successful
1836	41-60	Male	Pulmonary	N - New	Positive	Negative	Cured	2022	Successful
1837	21 -40	Male	Extrapumonary	N - New		Negative	Completed	2022	Successful
1838	21 -40	Female	Pulmonary	N - New	Positive	Negative	Cured	2022	Successful
1839	21 -40	Female	Extrapumonary	N - New		Negative	Completed	2022	Successful
1840	21 -40	Female	Pulmonary	N - New	Negative	Negative	Completed	2022	Successful
1841	41-60	Female	Extrapumonary	N - New		Negative	Default/lost	2022	Unsuccesful
1842	≤20	Male	Extrapumonary	N - New		Negative	Completed	2022	Successful
1843	21 -40	Male	Pulmonary	N - New	Positive	Negative	Cured	2022	Successful
1844	≤20	Male	Extrapumonary	N - New		Negative	Completed	2022	Successful
1845	41-60	Male	Extrapumonary	N - New		Negative	Completed	2022	Successful
1846	21 -40	Male	Pulmonary	Previously treated	Positive	Negative	Cured	2022	Successful
1847	21 -40	Male	Pulmonary	N - New	Positive	Negative	Cured	2022	Successful
1848	≤20	Male	Extrapumonary	N - New		Negative	Completed	2022	Successful
1849	41-60	Male	Extrapumonary	N - New		Negative	Completed	2022	Successful
1850	41-60	Female	Extrapumonary	N - New		Negative	Completed	2022	Successful
1851	21 -40	Male	Extrapumonary	N - New		Negative	Completed	2022	Successful
1852	21 -40	Female	Pulmonary	N - New	Negative	Negative	Completed	2022	Successful
1853	21 -40	Female	Pulmonary	N - New	Positive	Negative	Cured	2022	Successful
1854	21 -40	Male	Extrapumonary	T - Transfer in			Completed	2022	Successful
1855	21 -40	Male	Pulmonary	N - New	Positive	Negative	Cured	2022	Successful
1856	≤20	Male	Extrapumonary	N - New		Negative	Completed	2022	Successful
1857	21 -40	Male	Pulmonary	N - New	Negative	Negative	Died	2022	Unsuccesful
1858	41-60	Female	Extrapumonary	N - New		Negative	Completed	2022	Successful
1859	21 -40	Male	Extrapumonary	N - New		Negative	Completed	2022	Successful
1860	21 -40	Male	Pulmonary	N - New	Positive	Negative	Cured	2022	Successful
1861	21 -40	Female	Pulmonary	N - New	Negative	Negative	Completed	2022	Successful
1862	41-60	Male	Pulmonary	N - New	Positive	Negative	Cured	2022	Successful
1863	21 -40	Male	Pulmonary	N - New	Positive	Negative	Default/lost	2022	Unsuccesful
1864	21 -40	Female	Pulmonary	N - New	Positive		Died	2022	Unsuccesful
1865	≥61	Male	Pulmonary	N - New	Negative	Negative	Completed	2022	Successful
1866	≥61	Female	Extrapumonary	N - New		Negative	Completed	2022	Successful
1867	21 -40	Female	Pulmonary	N - New	Negative	Negative	Completed	2022	Successful
1868	≤20	Female	Extrapumonary	N - New		Negative	Completed	2022	Successful
1869	≤20	Male	Extrapumonary	N - New		Negative	Completed	2022	Successful
1870	21 -40	Male	Pulmonary	Previously treated	Positive	Negative	Cured	2022	Successful
1871	21 -40	Male		N - New		Negative	Completed	2022	Successful
1872	21 -40	Male	Extrapumonary	N - New		Negative	Completed	2022	Successful
1873	21 -40	Female	Extrapumonary	N - New		Negative	Completed	2022	Successful
1874	≤20	Male	Extrapumonary	N - New		Negative	Completed	2022	Successful
1875	≥61	Male	Pulmonary	Previously treated	Positive	Negative	Cured	2022	Successful
1876	21 -40	Male	Pulmonary	N - New	Positive	Negative	Cured	2022	Successful
1877	21 -40	Female	Extrapumonary	N - New		Negative	Default/lost	2022	Unsuccesful
1878	≤20	Male	Extrapumonary	N - New		Negative	Completed	2022	Successful
1879	21 -40	Female	Extrapumonary	N - New		Negative	Completed	2022	Successful
1880	21 -40	Male	Pulmonary	N - New	Positive	Negative	Cured	2022	Successful
1881	21 -40	Female	Extrapumonary	N - New		Negative	Completed	2022	Successful
1882	21 -40	Female	Pulmonary	N - New	Positive	Negative	Cured	2022	Successful
1883	≤20	Female	Pulmonary	N - New	Positive	Negative	Cured	2022	Successful
1884	≤20	Female	Extrapumonary	N - New		Negative	Completed	2022	Successful
1885	41-60	Male	Pulmonary	N - New	Negative	Negative	Completed	2022	Successful
1886	41-60	Male	Pulmonary	N - New	Negative	Negative	Completed	2022	Successful
1887	≤20	Female	Pulmonary	N - New	Positive	Negative	Cured	2022	Successful
1888	≤20	Male	Pulmonary	N - New	Positive	Negative	Cured	2022	Successful
1889	41-60	Male	Pulmonary	N - New	Positive	Negative	Cured	2022	Successful
1890	≤20	Male	Extrapumonary	N - New		Negative	Completed	2022	Successful
1891	21 -40	Female	Pulmonary	N - New	Negative	Negative	Completed	2022	Successful
1892	≤20	Male	Extrapumonary	N - New		Negative	Completed	2022	Successful
1893	≤20	Female	Extrapumonary	N - New		Negative	Completed	2022	Successful
1894	21 -40	Female	Pulmonary	N - New	Positive	Negative	Cured	2022	Successful
1895	≤20	Male	Pulmonary	N - New	Positive	Negative	Cured	2022	Successful
1896	41-60	Male	Pulmonary	N - New	Negative	Negative	Completed	2022	Successful
1897	≤20	Male	Pulmonary	N - New	Negative	Negative	Completed	2022	Successful
1898	≥61	Male	Pulmonary	N - New	Positive	Negative	Cured	2022	Successful
1899	≤20	Male	Extrapumonary	N - New		Negative	Completed	2022	Successful
1900	≤20	Female	Pulmonary	N - New	Negative	Negative	Completed	2022	Successful
1901	≤20	Female	Pulmonary	N - New	Negative	Negative	Completed	2022	Successful
1902	≥61	Male	Pulmonary	T - Transfer in	Negative		Completed	2022	Successful
1903	21 -40	Male	Extrapumonary	N - New		Negative	Completed	2022	Successful
1904	21 -40	Male	Pulmonary	N - New	Negative	Negative	Completed	2022	Successful
1905	21 -40	Male	Pulmonary	N - New	Negative	Negative	Completed	2022	Successful
1906	21 -40	Female	Pulmonary	N - New	Positive	Negative	Cured	2022	Successful
1907	≤20	Female	Pulmonary	N - New	Positive	Negative	Cured	2022	Successful
1908	≤20	Male	Pulmonary	N - New	Positive	Negative	Cured	2022	Successful
1909	21 -40	Female	Pulmonary	N - New	Negative	Negative	Completed	2022	Successful
1910	≥61	Female	Pulmonary	N - New	Positive	Negative	Cured	2022	Successful
1911	21 -40	Male	Extrapumonary	N - New		Negative	Completed	2022	Successful
1912	≤20	Male	Pulmonary	T - Transfer in	Positive		Not evaluated	2022	Unsuccesful
1913	≤20	Male	Extrapumonary	N - New		Negative	Completed	2022	Successful
1914	41-60	Male	Pulmonary	Previously treated	Positive	Negative	Cured	2022	Successful
1915	21 -40	Male	Pulmonary	N - New	Positive	Negative	Cured	2022	Successful
1916	≤20	Female	Pulmonary	N - New	Positive	Negative	Cured	2022	Successful
1917	≤20	Female	Pulmonary	N - New	Negative	Negative	Completed	2022	Successful
1918	21 -40	Male	Pulmonary	N - New	Positive	Negative	Cured	2022	Successful
1919	21 -40	Female	Pulmonary	N - New	Negative	Negative	Completed	2022	Successful
1920	≤20	Male	Extrapumonary	N - New		Negative	Completed	2022	Successful
1921	21 -40	Female	Pulmonary	N - New	Positive	Negative	Cured	2022	Successful
1922	≤20	Male	Pulmonary	N - New	Positive	Negative	Cured	2022	Successful
1923	21 -40	Male	Pulmonary	Previously treated	Positive	Negative	Cured	2022	Successful
1924	≤20	Male	Pulmonary	N - New	Positive	Negative	Cured	2022	Successful
1925	21 -40	Male	Pulmonary		Positive	Negative	Cured	2022	Successful
1926	21 -40	Male	Extrapumonary	T - Transfer in		Negative	Completed	2022	Successful
1927	21 -40	Female	Pulmonary		Negative	Negative	Completed	2022	Successful
1928	21 -40	Male	Pulmonary		Positive	Negative	Cured	2022	Successful
1929	≤20	Male	Extrapumonary			Negative	Completed	2022	Successful
1930	21 -40	Male	Pulmonary		Positive	Negative	Cured	2022	Successful
1931	21 -40	Male	Extrapumonary			Negative	Completed	2022	Successful
1932	21 -40	Female	Pulmonary		Negative	Positive	Completed	2022	Successful
1933	21 -40	Male	Pulmonary		Positive	Negative	Cured	2022	Successful
1934	21 -40	Male	Extrapumonary			Negative	Completed	2022	Successful
1935	≤20	Female	Extrapumonary			Negative	Completed	2022	Successful
1936	≤20	Male	Pulmonary	N - New	Positive	Negative	Cured	2022	Successful
1937	21 -40	Male	Pulmonary	N - New	Positive	Negative	Cured	2022	Successful
1938	≥61	Female	Extrapumonary	N - New		Negative	Completed	2022	Successful
1939	21 -40	Male	Pulmonary	N - New	Positive	Negative	Cured	2022	Successful
1940	21 -40	Male	Extrapumonary	N - New		Negative	Completed	2022	Successful
1941	21 -40	Male	Pulmonary	N - New	Positive	Negative	Cured	2022	Successful
1942	≤20	Female	Pulmonary	N - New	Positive	Negative	Cured	2022	Successful
1943	21 -40	Male	Pulmonary	N - New	Positive	Negative	Cured	2022	Successful
1944	≤20	Female	Extrapumonary	N - New		Negative	Completed	2022	Successful
1945	21 -40	Male	Pulmonary	N - New	Negative	Negative	Completed	2022	Successful
1946	≤20	Female	Pulmonary	N - New	Positive	Negative	Cured	2022	Successful
1947	≤20	Male	Extrapumonary	N - New		Negative	Completed	2022	Successful
1948	21 -40	Male	Pulmonary	N - New	Positive	Negative	Cured	2022	Successful
1949	≤20	Male	Pulmonary		Negative	Negative	Completed	2022	Successful
1950	21 -40	Male	Extrapumonary	N - New		Negative	Completed	2022	Successful
1951	≤20	Female	Pulmonary	N - New	Positive	Negative	Cured	2022	Successful
1952	21 -40	Male	Extrapumonary	N - New		Negative	Completed	2022	Successful
1953	≤20	Male	Extrapumonary	N - New		Negative	Completed	2022	Successful
1954	41-60	Male	Pulmonary	N - New	Positive	Negative	Cured	2022	Successful
1955	21 -40	Male	Pulmonary	N - New	Positive	Negative	Cured	2022	Successful
1956	21 -40	Male	Pulmonary	N - New	Positive	Negative	Not evaluated	2022	Unsuccesful
1957	≤20	Male	Extrapumonary	N - New		Negative	Completed	2022	Successful
1958	≤20	Male	Extrapumonary	N - New		Negative	Completed	2022	Successful
1959	≤20	Male	Pulmonary	N - New	Positive	Negative	Cured	2022	Successful
1960	41-60	Male	Pulmonary	N - New	Positive	Negative	Cured	2022	Successful
1961	21 -40	Male	Extrapumonary	N - New		Negative	Completed	2022	Successful
1962	≥61	Male	Extrapumonary	N - New		Negative	Completed	2022	Successful
1963	21 -40	Male	Pulmonary	T - Transfer in	Positive		Cured	2022	Successful
1964	21 -40	Male	Pulmonary	N - New	Positive	Negative	Not evaluated	2022	Unsuccesful
1965	21 -40	Male	Pulmonary	N - New	Positive	Negative	Cured	2022	Successful
1966	≤20	Male	Pulmonary	N - New	Positive	Negative	Cured	2022	Successful
1967	≥61	Female	Extrapumonary	N - New		Negative	Completed	2022	Successful
1968	21 -40	Female	Pulmonary	N - New	Positive	Negative	Cured	2022	Successful
1969	21 -40	Male	Pulmonary	N - New	Positive	Negative	Cured	2022	Successful
1970	≤20	Female	Pulmonary	N - New	Negative	Negative	Completed	2022	Successful
1971	≤20	Male	Extrapumonary	N - New		Negative	Completed	2022	Successful
1972	≤20	Male	Pulmonary	N - New	Negative	Negative	Completed	2022	Successful
1973	41-60	Male	Pulmonary	N - New	Positive	Negative	Cured	2022	Successful
1974	21 -40	Male	Pulmonary	Previously treated	Positive	Negative	Cured	2022	Successful
1975	41-60	Male	Pulmonary	Previously treated	Positive	Negative	Not evaluated	2022	Unsuccesful
1976	≤20	Male	Extrapumonary	N - New		Negative	Completed	2022	Successful
1977	≤20	Female	Extrapumonary	N - New		Negative	Completed	2022	Successful
1978	≥61	Male	Extrapumonary	N - New		Negative	Died	2022	Unsuccesful
1979	≤20	Female	Pulmonary	N - New	Negative	Negative	Completed	2022	Successful
1980	≤20	Female	Extrapumonary	N - New		Negative	Completed	2022	Successful
1981	≤20	Male	Pulmonary	N - New	Negative	Negative	Completed	2022	Successful
1982	≤20	Male	Extrapumonary	N - New		Negative	Completed	2022	Successful
1983	21 -40	Male	Pulmonary	N - New	Positive	Positive	Cured	2022	Successful
1984	41-60	Male		T - Transfer in			Completed	2022	Successful
1985	21 -40	Female	Extrapumonary	N - New		Negative	Completed	2022	Successful
1986	21 -40	Male	Pulmonary	N - New	Positive	Negative	Died	2022	Unsuccesful
1987	21 -40	Female	Pulmonary	N - New	Positive	Negative	Cured	2022	Successful
1988	≤20	Female	Extrapumonary	N - New		Negative	Completed	2022	Successful
1989	≤20	Male	Pulmonary	N - New	Negative	Negative	Completed	2022	Successful
1990	21 -40	Male	Pulmonary	N - New	Negative	Negative	Completed	2022	Successful
1991	41-60	Male	Pulmonary	N - New	Positive	Negative	Cured	2022	Successful
1992	≤20	Male	Extrapumonary	N - New		Negative	Completed	2022	Successful
1993	21 -40	Male	Pulmonary	Previously treated	Positive	Positive	Cured	2022	Successful
1994	21 -40	Male	Pulmonary	N - New	Positive	Negative	Cured	2022	Successful
1995	≤20	Male	Pulmonary	N - New	Negative	Negative	Completed	2022	Successful
1996	≤20	Male	Pulmonary	N - New	Negative	Negative	Completed	2022	Successful
1997	21 -40	Male	Pulmonary	T - Transfer in	Positive		Completed	2022	Successful
1998	≥61	Female	Pulmonary	N - New	Positive	Negative	Cured	2022	Successful
1999	≤20	Female	Pulmonary	N - New	Positive	Negative	Cured	2022	Successful
[truncated: 214 more rows]
